# Supplementary material for: Phylogroup Homeostasis of Escherichia coli in the Human Gut Reflects the Physiological State of the Host
Source: Microorganisms. 2025 Jul 4;13(7):1584. doi: 10.3390/microorganisms13071584 (PMC12299893; doi:10.3390/microorganisms13071584)
Supplement: Supplementary file 1 [file microorganisms-13-01584-s001.zip]

Archive with 4 entries (4 files):
- Supplementary Figure S1.pdf
- Supplementary Table S1.pdf
- Supplementary Table S2.xlsx
- Supplementary Table S3.xlsx
