# Supplementary material for: Phylogroup Homeostasis of Escherichia coli in the Human Gut Reflects the Physiological State of the Host
Source: Microorganisms. 2025 Jul 4;13(7):1584. doi: 10.3390/microorganisms13071584 (PMC12299893; doi:10.3390/microorganisms13071584)
Supplement: Supplementary file 1 [file microorganisms-13-01584-s001.zip › Supplementary Table S2.xlsx]

## Sheet: PRJEB7774
Table S2. Statistics and normalized percentage of reads with 18-mers specific to E. coli phylogroups in colorectal disease-associated microbiomes (PRJEB7774)
Due to the exceptionally high prevalence of group C bacteria in sample ERR688410, the corresponding value was removed from the statistical analysis (marked in green)
Due to the ehceptionally high prevalence of group D bacteria in sample ERR688448, the corresponding value was removed from the statistical analysis (marked in green)
Average percentage in microbiomes
Control set (65 samples for groups A-B2,E-G)					Ademoma (49 samples)					Carcinoma (49 samples)
64 samples for groups C and D
	%	SEM (SigmaPlot)				%	SEM (SigmaPlot)				%	SEM (SigmaPlot)
A	0.0857495	0.00769			A	0.110053	0.0344			A	0.114037	0.0218
B1	0.083739	0.00799			B1	0.0899921	0.0095			B1	0.106388	0.0231
B2	0.0968474	0.00952			B2	0.349498	0.191			B2	0.362491	0.253
C	0.0775857	0.00589			C	0.085346	0.0103			C	0.0731287	0.00405
D	0.0732507	0.00427			D	0.0955737	0.0154			D	0.318995	0.204
E	0.0717723	0.00504			E	0.0789281	0.00847			E	0.134093	0.0457
F	0.0775223	0.0109			F	0.0950315	0.0139			F	0.0962476	0.0143
G	0.0777502	0.0114			G	0.0842712	0.00957			G	0.0854149	0.0134
Bacteroides	6.5917	1.553			Bacteroides	9.03636	1.72			Bacteroides	13.6575	2.301
Prevotella	0.111239	0.0194			Prevotella	0.181268	0.0328			Prevotella	0.707366	0.229
Ruminococcus	0.0858822	0.0167			Ruminococcus	0.0984925	0.0151			Ruminococcus	0.065963	0.00703
Healthy volunteers
Accession ID	A	B1	B2	C	D	E	F	G	Type	Bacteroides	Prevotella	Ruminococcus
ERR688359	0.0895982	0.0833311	0.0796438	0.0841065	0.0756553	0.0729447	0.0811448	0.082061	controls	11.0162	0.11706	1.07348
ERR688360	0.0607046	0.0627089	0.0669096	0.0605824	0.0595098	0.0563608	0.0656404	0.0625944	controls	2.87537	0.0561861	0.073409
ERR688362	0.0744222	0.0767155	0.0741167	0.0718786	0.0746778	0.0746801	0.0776311	0.0662545	controls	2.33193	0.0644062	0.0944624
ERR688363	0.0710713	0.0622404	0.0999744	0.0572994	0.0718188	0.0736296	0.0550888	0.0596122	controls	3.03476	0.0351965	0.0115941
ERR688364	0.0997866	0.0836156	0.0735428	0.0576914	0.0675079	0.0762517	0.0588838	0.058234	controls	0.495433	0.0208537	0.0142184
ERR688367	0.0729617	0.0804193	0.0815113	0.0824061	0.0757142	0.0770011	0.0791654	0.0788752	controls	2.21099	0.189897	0.136951
ERR688369	0.351546	0.106417	0.0924146	0.0940468	0.0877045	0.0892733	0.0730088	0.088267	controls	2.4641	0.0614417	0.145031
ERR688371	0.0754881	0.0721804	0.0702231	0.0624434	0.0560062	0.0612068	0.0754875	0.051234	controls	2.41164	0.037527	0.0877991
ERR688373	0.0625683	0.0787734	0.0840055	0.0683996	0.0648827	0.0715682	0.0715224	0.0700119	controls	5.47668	0.0906264	0.207908
ERR688376	0.0790751	0.0728944	0.082032	0.0724551	0.0737245	0.0795933	0.0734539	0.0782064	controls	2.0562	0.0847873	0.155514
ERR688381	0.084701	0.0843436	0.0814247	0.102244	0.0837616	0.0752801	0.0772778	0.0747848	controls	8.97427	0.232586	0.11341
ERR688382	0.0706414	0.0742586	0.0683496	0.0751885	0.0747295	0.063511	0.0785351	0.0659703	controls	7.38564	0.15154	0.116009
ERR688383	0.060921	0.0711963	0.0736289	0.0624988	0.0689421	0.0657179	0.0616689	0.0688565	controls	1.84424	0.193494	0.0907005
ERR688385	0.0187359	0.0245975	0.0238032	0.0204397	0.289222	0.0239064	0.021081	0.0210358	controls	6.50709	0.0710007	0.00408411
ERR688386	0.0583959	0.0634183	0.0642442	0.0634844	0.0678237	0.0811801	0.0626275	0.0650513	controls	12.4268	0.132277	0.0452948
ERR688388	0.063042	0.0705818	0.0667747	0.071775	0.0642661	0.066223	0.0701612	0.0651532	controls	4.89201	0.0590215	0.0426424
ERR688390	0.0987916	0.0984203	0.098241	0.102728	0.0903076	0.0794604	0.0793598	0.0845356	controls	2.3762	0.0559765	0.0741689
ERR688392	0.0658648	0.0677886	0.0724489	0.0732999	0.0640924	0.0631203	0.0590159	0.06718	controls	1.33999	0.0510665	0.0425245
ERR688396	0.0332546	0.0374503	0.0343999	0.021249	0.0272256	0.0339454	0.0332327	0.0261357	controls	38.1868	0.0572323	0.00745035
ERR688397	0.06219	0.0729936	0.0691028	0.0728173	0.0736259	0.0636529	0.0571007	0.0669462	controls	2.87567	0.0959623	0.147599
ERR688403	0.068309	0.0740412	0.0704327	0.0791125	0.0701178	0.0647552	0.0743228	0.0744241	controls	0.957383	0.0393191	0.0893953
ERR688404	0.0751027	0.0666533	0.0727192	0.0681827	0.102863	0.0587672	0.065451	0.0622406	controls	4.86871	0.383748	0.0952492
ERR688405	0.0579301	0.0699577	0.062805	0.0565312	0.0546074	0.0607322	0.0647605	0.062269	controls	1.0103	0.0363955	0.0621524
ERR688407	0.0569785	0.0543771	0.115803	0.0588109	0.0548473	0.048607	0.0427951	0.0453452	controls	0.234863	0.01359	0.0073177
ERR688409	0.062015	0.0567472	0.0573919	0.0564308	0.0530602	0.0611502	0.0604832	0.0563631	controls	2.67246	0.0583936	0.100602
ERR688410	0.0693757	0.110446	0.0643532	3.2517	0.0589563	0.0560987	0.0676311	0.103354	controls	0.173748	0.0224505	0.0214744
ERR688412	0.145289	0.0961593	0.087079	0.095309	0.0792547	0.0832337	0.0835578	0.0870581	controls	2.81582	0.149691	0.187794
ERR688414	0.0770287	0.100237	0.255566	0.111546	0.0809191	0.0762851	0.0784942	0.0876956	controls	0.203941	0.0248554	0.0175262
ERR688415	0.197772	0.474555	0.0714776	0.111413	0.0941616	0.14537	0.0784011	0.069401	controls	0.0948853	0.0447376	0.0114445
ERR688416	0.0482938	0.0656345	0.0540822	0.0520936	0.0687826	0.0481802	0.0533308	0.0500091	controls	4.675	0.0307082	0.0345467
ERR688417	0.0632452	0.0668099	0.499783	0.0859573	0.0727513	0.0633979	0.0645804	0.059172	controls	3.31615	0.109019	0.0880775
ERR688418	0.0721372	0.0774224	0.145147	0.0955897	0.0857009	0.0718716	0.0768025	0.0798462	controls	4.63041	0.0905247	0.0869325
ERR688419	0.0810938	0.088198	0.0913278	0.0779487	0.0826939	0.07609	0.0956335	0.0772258	controls	1.62945	0.103619	0.187936
ERR688443	0.0719327	0.0638574	0.212612	0.0598797	0.0699685	0.0569811	0.0666896	0.0614878	controls	16.9319	0.23927	0.0760813
ERR688444	0.0573126	0.0550327	0.0592641	0.0494137	0.061401	0.053587	0.0605731	0.0557639	controls	0.404845	0.0164003	0.016704
ERR688446	0.0783232	0.0690483	0.0731772	0.0642171	0.0678469	0.0650445	0.074234	0.0661011	controls	5.20168	0.120434	0.102007
ERR688447	0.0331532	0.0331702	0.0451031	0.0343467	0.0350149	0.0286735	0.029552	0.0369601	controls	0.235558	0.00741268	0.00345925
ERR688448	0.267671	0.364318	0.381247	0.162312	6.57697	0.351584	0.761919	0.796837	controls	3.37521	0.0378326	0.0178354
ERR688449	0.0574493	0.0581493	0.0618555	0.0530829	0.0669088	0.0499132	0.0506164	0.0552727	controls	2.07953	0.0469099	0.0431483
ERR688451	0.0550106	0.0688428	0.271699	0.0699439	0.0564122	0.0530125	0.0535961	0.05683	controls	0.524028	0.0363353	0.0223345
ERR688452	0.0798615	0.0703666	0.0736258	0.0777402	0.0671316	0.0676449	0.0680613	0.0690377	controls	1.70238	0.0263016	0.0176308
ERR688453	0.181728	0.0794236	0.0903139	0.0716838	0.0635883	0.0679033	0.06796	0.0698342	controls	7.73698	0.121572	0.138357
ERR688456	0.0853232	0.0833678	0.0924621	0.0971153	0.0815332	0.0798092	0.0752512	0.0798555	controls	1.13393	0.0526537	0.0896366
ERR688458	0.062572	0.0618886	0.0836484	0.0521584	0.0568321	0.057977	0.0652435	0.0519691	controls	1.67179	0.0276735	0.0479674
ERR688459	0.0652813	0.0614493	0.0687245	0.0544329	0.0537422	0.0554936	0.0719373	0.0604934	controls	4.2023	0.0373126	0.067331
ERR688460	0.129133	0.0965787	0.083304	0.105525	0.0859544	0.0677736	0.0834529	0.0833153	controls	0.369178	0.0362586	0.0269192
ERR688461	0.0601585	0.0703053	0.0753131	0.0660216	0.0672284	0.065589	0.0698779	0.0615871	controls	2.2859	0.058496	0.0881238
ERR688463	0.0827648	0.0802908	0.0721111	0.0657775	0.0759582	0.0772313	0.0765414	0.0770044	controls	4.90423	0.178658	0.115433
ERR688465	0.371157	0.170591	0.0678915	0.118586	0.0848778	0.091234	0.0762209	0.0849286	controls	0.393728	0.0404448	0.0467795
ERR688467	0.0798385	0.0764405	0.0792682	0.0947916	0.0688789	0.0790071	0.0728691	0.0769942	controls	20.0657	0.132563	0.0861379
ERR688469	0.100981	0.101947	0.134936	0.102195	0.184011	0.153352	0.14458	0.117774	controls	3.41057	0.0752394	0.0319197
ERR688470	0.0670636	0.0653125	0.0609586	0.051788	0.0538514	0.0547513	0.0624757	0.0537105	controls	0.552784	0.031337	0.0595402
ERR688472	0.0600493	0.0548417	0.0709006	0.0619107	0.0559489	0.0550953	0.0494865	0.0578799	controls	14.4454	0.166343	0.0562103
ERR688475	0.0605806	0.059931	0.067896	0.0602501	0.0528043	0.0605023	0.0686662	0.0651346	controls	0.933212	0.0976931	0.0501959
ERR688477	0.0725077	0.0853441	0.0730977	0.39842	0.073225	0.085538	0.0722225	0.0739555	controls	1.41171	1.18274	0.133978
ERR688499	0.0638142	0.0613419	0.0679295	0.0627269	0.0591109	0.0641949	0.0588399	0.0643024	controls	11.5876	0.0898662	0.0385912
ERR688501	0.0198637	0.0257013	0.0230846	0.0182427	0.0183788	0.0201307	0.0132177	0.022565	controls	89.4742	0.315782	0.000234957
ERR688554	0.0690882	0.0638755	0.132534	0.0759087	0.0653214	0.0573437	0.0609987	0.0576133	controls	0.273636	0.0159575	0.00799177
ERR688591	0.0662756	0.069028	0.071483	0.0704836	0.0696171	0.0656242	0.0672209	0.0644529	controls	0.46057	0.0265176	0.0220073
ERR710417	0.0775623	0.0805342	0.0962183	0.0746665	0.0780205	0.0753671	0.0611399	0.073964	controls	6.72333	0.12564	0.0358972
ERR710418	0.0622821	0.0701306	0.0714543	0.0748186	0.0664594	0.0743501	0.0660681	0.0593242	controls	25.6636	0.241726	0.0793164
ERR710419	0.0658173	0.0647478	0.0825243	0.0642718	0.0647513	0.0571965	0.0682998	0.0516411	controls	19.6084	0.215986	0.12318
ERR710420	0.0810985	0.0715664	0.0739764	0.0743384	0.067175	0.0642359	0.0770923	0.0734319	controls	13.9177	0.202745	0.132479
ERR710421	0.0856342	0.0822609	0.203668	0.095646	0.0830341	0.0775949	0.0722213	0.0883606	controls	3.15832	0.0417877	0.045399
ERR710423	0.0740975	0.0777649	0.0680406	0.0568282	0.0631458	0.0684214	0.0544961	0.0699748	controls	15.1553	0.219465	0.0848132
Patients with adenoma
run_accession	A	B1	B2	C	D	E	F	G	Type	Bacteroides	Prevotella	Ruminococcus
ERR688361	0.0635446	0.0714601	0.0652692	0.0683423	0.064156	0.0653003	0.0614313	0.0484035	adenoma	5.72594	0.059376	0.488629
ERR688365	0.0768603	0.0805732	0.0849729	0.0739806	0.0721384	0.0740173	0.0682719	0.0724743	adenoma	0.206537	0.0416405	0.21195
ERR688372	0.0840146	0.0825648	0.0899383	0.0901441	0.0851632	0.0760079	0.0837403	0.0771461	adenoma	0.577166	0.0627794	0.613112
ERR688375	0.0706193	0.0649152	0.0664936	0.0593362	0.060261	0.0614913	0.0605875	0.0596449	adenoma	1.52021	0.0327827	0.098348
ERR688377	0.0686583	0.0956558	0.227889	0.0837801	0.0608442	0.0658665	0.0773681	0.081183	adenoma	31.1773	0.13738	0.101033
ERR688379	0.0858398	0.0747986	0.073599	0.0774516	0.0687402	0.073888	0.0690245	0.0810638	adenoma	5.8467	0.0943809	0.0565302
ERR688384	0.0761829	0.0841673	0.375042	0.0713677	0.0801173	0.0693542	0.0973429	0.0692637	adenoma	3.26892	0.0455069	0.0288211
ERR688389	0.0797725	0.0777533	0.0884543	0.0700598	0.0667509	0.0688314	0.0743152	0.0639947	adenoma	5.66487	0.232794	0.0563535
ERR688391	0.0672628	0.0652148	0.091792	0.0577839	0.0640365	0.065364	0.0664294	0.0593792	adenoma	0.554601	0.0344547	0.0867307
ERR688393	0.0937867	0.0681546	0.0764968	0.0754212	0.0769937	0.0757554	0.061636	0.0645306	adenoma	9.91789	0.119628	0.0883121
ERR688395	0.0600275	0.0655117	0.0653924	0.0600625	0.059358	0.0617176	0.0604904	0.0674356	adenoma	3.53328	0.0579176	0.0348751
ERR688398	0.064683	0.0637019	0.862388	0.0703954	0.0750897	0.0667484	0.0704138	0.0622385	adenoma	8.60247	0.202347	0.0978313
ERR688399	0.0681548	0.0688643	0.0810162	0.0637752	0.059031	0.0627332	0.0769843	0.0625343	adenoma	1.64404	0.191402	0.090433
ERR688402	0.0756518	0.0801588	0.096816	0.0679076	0.0803107	0.0702399	0.552771	0.0815611	adenoma	6.23153	0.0413274	0.0232895
ERR688408	0.0667179	0.0769584	0.0810977	0.0732803	0.0609287	0.0639795	0.0704946	0.0701965	adenoma	0.185699	0.05459	0.153039
ERR688413	0.193351	0.193527	9.25221	0.154454	0.373716	0.159999	0.466341	0.468954	adenoma	0.0690008	0.00401168	0.00521518
ERR688437	0.0607889	0.0675595	0.0612282	0.0531279	0.0531199	0.0594628	0.0491351	0.0646465	adenoma	0.440515	0.0191939	0.0141594
ERR688438	0.0533634	0.0570235	0.095575	0.0561026	0.0569213	0.0525354	0.0480648	0.0533811	adenoma	1.20941	0.139111	0.0269643
ERR688439	0.0671832	0.0765119	0.0744995	0.0728654	0.0623723	0.0734202	0.0692929	0.0704489	adenoma	38.9718	0.15936	0.077543
ERR688440	0.0824037	0.0826902	0.0818315	0.0900059	0.0742062	0.079355	0.0686687	0.0822367	adenoma	1.59073	0.0805614	0.096815
ERR688441	0.0893194	0.0868312	0.107055	0.0734717	0.0844953	0.0816378	0.0746269	0.0895078	adenoma	0.564009	0.192075	0.11606
ERR688442	0.0727881	0.0702758	0.0682819	0.0801272	0.0675747	0.067417	0.0636781	0.0735281	adenoma	1.57425	0.0566333	0.0480208
ERR688445	0.0630305	0.0506285	0.0476231	0.0427651	0.0591996	0.0495036	0.0557028	0.0577743	adenoma	3.597	0.0932032	0.0379227
ERR688450	0.0676584	0.0717322	0.0668732	0.0784244	0.0732711	0.0711595	0.0642235	0.0691855	adenoma	3.1564	0.209762	0.10923
ERR688454	0.0833531	0.0809149	0.0797907	0.0614602	0.0702115	0.063719	0.0596993	0.0628647	adenoma	7.43857	0.090325	0.105266
ERR688455	0.105539	0.0992327	0.104723	0.0855302	0.0895613	0.0792373	0.0974252	0.0892061	adenoma	0.313131	0.0628939	0.137831
ERR688457	0.0661437	0.0800013	0.524729	0.0774238	0.075457	0.0690092	0.107667	0.0910698	adenoma	16.6834	0.670418	0.175044
ERR688462	0.0952149	0.0859208	0.108408	0.0702509	0.0780607	0.0764918	0.0735433	0.0707749	adenoma	4.61629	0.126367	0.0640818
ERR688464	0.0535394	0.0551965	0.0590335	0.0630766	0.0531014	0.0657042	0.052074	0.0780986	adenoma	2.02031	0.0709738	0.0891572
ERR688466	0.122043	0.0856049	0.0792979	0.0838536	0.348299	0.0813533	0.094708	0.0762659	adenoma	0.355549	0.0745692	0.141066
ERR688468	0.0416264	0.0458294	0.0586985	0.0422077	0.0418024	0.0367094	0.034286	0.0339498	adenoma	0.132855	0.0113413	0.00648074
ERR688473	0.0637877	0.0700194	0.0798069	0.0788052	0.0646742	0.0739123	0.065679	0.0732973	adenoma	1.09688	0.0362094	0.0836054
ERR688474	0.0780404	0.0840332	0.0801584	0.0711008	0.0734175	0.0720346	0.0699581	0.0848647	adenoma	1.03123	0.0550656	0.0800954
ERR688476	0.0635362	0.0687068	0.0606449	0.0736694	0.0591931	0.0670879	0.0692592	0.0666554	adenoma	2.65507	0.0651388	0.0591567
ERR688478	0.058852	0.0682326	0.0639819	0.0571187	0.0620394	0.0646074	0.0577267	0.0680618	adenoma	17.8983	0.180803	0.0866705
ERR688479	0.0610514	0.0763265	0.0630537	0.0669352	0.0713756	0.0740793	0.0701015	0.071022	adenoma	9.11196	0.725444	0.122048
ERR688480	0.0603918	0.0664935	0.0599666	0.0680625	0.0557047	0.0668828	0.0627719	0.0524471	adenoma	14.9031	0.337443	0.0666328
ERR688481	0.0716158	0.0589948	0.064775	0.0628839	0.0758513	0.058413	0.0540241	0.0729397	adenoma	8.26918	0.117667	0.049516
ERR688482	0.0593201	0.0616674	0.0549132	0.0650371	0.0582894	0.060824	0.0616877	0.0528811	adenoma	38.9417	0.27068	0.0512398
ERR688483	0.0750586	0.0717433	0.0753817	0.0754158	0.0637753	0.0715879	0.0618201	0.0547302	adenoma	12.0119	1.14497	0.0961084
ERR688484	0.113862	0.159912	2.06367	0.240081	0.699442	0.100835	0.311316	0.295716	adenoma	7.09703	0.263818	0.00841394
ERR688485	1.75578	0.486397	0.121637	0.539756	0.204571	0.470018	0.23477	0.164428	adenoma	5.74484	0.111562	0.0497135
ERR688486	0.0696974	0.078713	0.076249	0.0836757	0.0690229	0.0704972	0.0677092	0.0782259	adenoma	32.5043	0.195867	0.110687
ERR688498	0.0576008	0.236631	0.285278	0.074275	0.0596285	0.060673	0.0569266	0.0604591	adenoma	30.877	0.0387468	0.0193734
ERR688531	0.0823678	0.102128	0.328395	0.0829388	0.0960794	0.0810643	0.0992291	0.0908564	adenoma	1.64166	0.0421018	0.0279484
ERR688609	0.098849	0.0945539	0.113547	0.0852755	0.0811059	0.0847578	0.0815897	0.0794932	adenoma	5.46558	0.138497	0.0698456
ERR710415	0.0583143	0.0671478	0.0642349	0.0558657	0.0645344	0.0620138	0.0687051	0.0643463	adenoma	16.4514	0.636974	0.145622
ERR710416	0.0693484	0.0676087	0.0872468	0.0631974	0.062138	0.0645929	0.0605239	0.0744204	adenoma	51.4263	0.78137	0.0801406
ERR710422	0.0760075	0.0803677	0.0859249	0.0896258	0.0669767	0.0755874	0.0723063	0.0715023	adenoma	18.2637	0.270659	0.139169
Patients with carcinoma
run_accession	A	B1	B2	C	D	E	F	G	Type	Bacteroides	Prevotella	Ruminococcus
ERR688358	0.0769433	0.062694	0.0587215	0.0515014	0.0555917	0.0566818	0.0622556	0.0560034	carcinoma	11.5713	0.128439	0.080953
ERR688366	0.872076	0.0757509	0.0983016	0.0876565	0.0750256	0.078322	0.0668794	0.068661	carcinoma	1.6533	0.0181373	0.00485364
ERR688368	0.066006	0.0695267	0.0951521	0.0813932	0.0648218	0.0687231	0.0679632	0.0623336	carcinoma	9.17638	0.359526	0.0988226
ERR688370	0.0837313	0.078597	0.122101	0.0878837	0.101037	0.0886369	0.0814144	0.0824258	carcinoma	4.75391	0.369739	0.127712
ERR688374	0.0636184	0.07325	0.0722186	0.0617845	0.0562529	0.0606247	0.0683167	0.0664552	carcinoma	0.584267	0.0961452	0.0328701
ERR688378	0.0684204	0.0846096	0.083853	0.0941091	0.0925048	0.0856912	0.0730042	0.0966814	carcinoma	3.70675	0.205248	0.148497
ERR688380	0.0635039	0.05614	0.0709354	0.0589988	0.0567349	0.0560042	0.0532436	0.0524611	carcinoma	4.50323	0.340219	0.139258
ERR688387	0.259282	0.227494	0.310871	0.105311	9.29861	0.524821	0.63619	0.648063	carcinoma	1.14115	0.0382141	0.00847111
ERR688394	0.355533	0.159753	0.176488	0.090052	0.0733096	0.118816	0.0827554	0.0635182	carcinoma	47.8924	0.1448	0.0147612
ERR688400	0.0689392	0.0779439	0.086884	0.0648642	0.0688292	0.0643766	0.0779638	0.0763625	carcinoma	1.5257	0.25857	0.222856
ERR688401	0.514842	0.120629	0.0824462	0.108385	0.179532	0.14468	0.102532	0.0892931	carcinoma	2.16113	0.127361	0.0382082
ERR688406	0.0929867	0.0781792	0.0819921	0.0763134	0.082832	0.079533	0.0760276	0.068174	carcinoma	3.35267	0.262181	0.118263
ERR688411	0.0697488	0.0744921	0.0710127	0.0643081	0.0578463	0.0715359	0.0778089	0.0707491	carcinoma	5.62864	0.15091	0.198927
ERR688420	0.0811179	0.0495545	0.684316	0.0528259	0.0591334	0.0491803	0.271114	0.0515521	carcinoma	5.12146	0.0603819	0.0246895
ERR688421	0.0723572	0.0789983	0.0796532	0.0842197	0.087385	0.0755294	0.0830173	0.0844825	carcinoma	2.60362	0.126643	0.113233
ERR688422	0.0489722	0.049512	0.107651	0.0519432	0.144409	0.0536425	0.0544838	0.0612045	carcinoma	4.7656	0.12366	0.0328167
ERR688423	0.113599	0.110485	0.131019	0.0778987	2.00638	0.343073	0.196839	0.188594	carcinoma	9.88217	1.51552	0.0251026
ERR688424	0.0735503	0.0538852	0.0654556	0.0630449	0.0482895	0.0496441	0.165587	0.0704387	carcinoma	0.64825	0.0555309	0.00964484
ERR688425	0.0666756	0.0720354	0.0705838	0.0649642	0.0615433	0.0695216	0.056305	0.058683	carcinoma	0.978196	0.0405262	0.0835272
ERR688426	0.0469398	0.0561294	0.0541727	0.0394056	0.0649223	0.0484303	0.0881333	0.0584117	carcinoma	7.28091	0.0877461	0.0689194
ERR688427	0.0547642	0.0550355	0.0518845	0.0526075	0.0586786	0.0579081	0.0494784	0.0519807	carcinoma	5.69387	0.203597	0.0530379
ERR688428	0.0599892	0.0603364	0.0636529	0.0662916	0.06511	0.0627567	0.0773047	0.0579615	carcinoma	35.6557	1.41586	0.0582509
ERR688429	0.0540873	0.0656087	0.0590032	0.0579523	0.0573421	0.0558458	0.0573604	0.0547471	carcinoma	7.72791	0.451891	0.080602
ERR688430	0.134776	0.188843	0.121347	0.106962	0.228775	2.11837	0.162406	0.120398	carcinoma	19.4647	0.215667	0.0515725
ERR688431	0.045272	0.0553597	0.055591	0.043538	0.054488	0.0522891	0.0446436	0.039985	carcinoma	36.5405	0.322918	0.0507387
ERR688432	0.0547289	0.0559823	0.053792	0.0470136	0.0538231	0.0519444	0.0496577	0.0532535	carcinoma	18.3681	0.225857	0.0751236
ERR688433	0.089171	1.10513	0.0582541	0.117099	0.0690928	0.0793457	0.0540164	0.092789	carcinoma	0.817484	0.0305701	0.0384799
ERR688434	0.0783794	0.0626733	0.0567952	0.0597907	0.0557491	0.0544674	0.0558985	0.0630075	carcinoma	46.2199	1.09962	0.0477652
ERR688435	0.0805256	0.0806044	0.0847649	0.0813659	0.0721485	0.0752834	0.071208	0.0594414	carcinoma	10.9963	0.239175	0.113348
ERR688436	0.39286	0.132312	0.428929	0.141686	0.0892492	0.152135	0.0964003	0.0879051	carcinoma	43.9663	1.68884	0.0230087
ERR688471	0.0638021	0.061487	0.0650924	0.0501996	0.0647596	0.059274	0.0545581	0.0605792	carcinoma	9.44543	2.70344	0.0532901
ERR688487	0.0750235	0.0950523	0.0723217	0.0725214	0.0713614	0.074593	0.0672784	0.0808216	carcinoma	10.0216	0.47176	0.0837071
ERR688488	0.0484331	0.0569515	0.0671821	0.0574038	0.0520046	0.0558281	0.0554248	0.0633971	carcinoma	8.68406	0.68881	0.0714647
ERR688489	0.0742256	0.0742955	0.0747345	0.0793333	0.0999064	0.0735357	0.0680807	0.0597899	carcinoma	3.45067	0.0829043	0.0633346
ERR688490	0.0649832	0.059419	0.0658803	0.0716899	0.0560428	0.0598507	0.0622193	0.0495642	carcinoma	17.0284	7.51883	0.0577297
ERR688491	0.0907636	0.0965324	11.7396	0.18596	0.0773217	0.0952404	0.297874	0.216208	carcinoma	0.875712	0.0167792	0.000638341
ERR688492	0.0492932	0.0573502	0.109799	0.0479113	0.0595894	0.0585504	0.0963522	0.0549199	carcinoma	22.6711	0.211828	0.0677849
ERR688493	0.0444885	0.0412134	0.0405942	0.0412964	0.0417652	0.0386706	0.0424559	0.0392931	carcinoma	1.21187	0.0413335	0.0292148
ERR688494	0.0819844	0.0649905	0.0663741	0.0630402	0.0747401	0.0750458	0.0609321	0.0550655	carcinoma	2.33885	0.0299594	0.0380383
ERR688495	0.0545047	0.175806	0.170047	0.0643693	0.0548382	0.0656355	0.06725	0.0596661	carcinoma	19.224	0.0904095	0.07077
ERR688496	0.0607353	0.0641336	0.0892171	0.0576098	0.106114	0.0696114	0.0637606	0.0543123	carcinoma	18.9655	7.11462	0.0280163
ERR688497	0.0615894	0.0708103	0.0699045	0.0542192	0.0720786	0.0757787	0.0694715	0.064622	carcinoma	46.3484	2.53662	0.0396047
ERR688500	0.0628926	0.0699248	0.0705488	0.0594461	0.0723456	0.201857	0.0690412	0.0682075	carcinoma	8.18967	0.174507	0.0664343
ERR688502	0.0745864	0.075949	0.113743	0.0803883	0.0922083	0.080277	0.0753475	0.0847021	carcinoma	40.1525	0.140528	0.0803019
ERR688503	0.0473925	0.051636	0.140031	0.0516254	0.0432407	0.0475992	0.0439204	0.0479131	carcinoma	58.4181	0.223887	0.0159735
ERR688504	0.0875977	0.206742	0.0816268	0.0857363	0.0959946	0.0890934	0.0732131	0.114005	carcinoma	6.83525	0.0891229	0.0836803

## Sheet: PRJEB28097
Table S2. Statistics and normalized percentage of reads with phylogroup-specific 18-mers in microbiomes of healthy people either subjected or not to antibiotic treatment with or without subsequent probiotic-assessed recovery (PRJEB28097)
The outbreak growth of all phylogroups of E. coli in the stool of donor 702 on day 7-th (sample ERR2750008) was ignored in the analysis of control samples (marked in orange)
In two samples of donor 802, during antibiotic treatment, there was an expansion of phylogroup D. Only sample ERR2750201 was taken for statistical analysis.
General Statistics
						A v e r a g e p e r c e n t a g e i n m i c r o b i o m e s
				Exposure to antibiotics
				49 samples from 12 donors								Recovery with probiotics				Recovery with probiotics
Healthy volunteers				with ignored contribution				Spontaneous recovery				(with sample ERR2750008)				(sample ERR2750008 ignored)
91 sample from 15 dorors				of 2 samples to group D				42 samples from 7 donors				43 samples from 8 donors				42 samples from 8 donors
	%	SEM (SigmaPlot)			%	SEM (SigmaPlot)			%	SEM (SigmaPlot)			%	SEM (SigmaPlot)			%	SEM (SigmaPlot)
A	0.0739988	0.00198		A	0.558066	0.304		A	0.0710587	0.00237		A	0.0649704	0.00634		A	0.0667822	0.00538
B1	0.0723961	0.00196		B1	0.116936	0.0454		B1	0.0742074	0.00496		B1	0.0735732	0.00971		B1	0.0753638	0.0088
B2	0.0789582	0.00505		B2	0.165538	0.0918		B2	0.0757884	0.00648		B2	0.0566851	0.00405		B2	0.0583109	0.00267
C	0.0733623	0.00236		C	0.0832143	0.02		C	0.0743249	0.0023		C	0.0588557	0.0041		C	0.0603022	0.00289
D	0.0669834	0.00199		D	0.417472	0.326		D	0.0691199	0.00379		D	0.0695072	0.0146		D	0.0713084	0.0141
E	0.0668279	0.00226		E	0.0713128	0.0111		E	0.0625513	0.00262		E	0.0543781	0.00362		E	0.055749	0.00251
F	0.0656118	0.00198		F	0.104415	0.035		F	0.0802504	0.011		F	0.0565254	0.00548		F	0.057953	0.00456
G	0.0737301	0.00183		G	0.0685545	0.0119		G	0.092717	0.0252		G	0.0812	0.0204		G	0.0834746	0.0199
Bacteroides	16.9481	2.813		Bacteroides	6.413	2.507		Bacteroides	22.424	4.68		Bacteroides	33.589	5.084		Bacteroides	35.7244	5.546
Prevotella	3.24596	0.824		Prevotella	0.802	0.358		Prevotella	3.65675	1.196		Prevotella	0.92	0.381		Prevotella	0.927282	0.379
Ruminococcus	3.76608	1.1		Ruminococcus	0.238	0.106		Ruminococcus	1.567	0.6		Ruminococcus	1.838	0.741		Ruminococcus	1.97396	0.762
Healthy volunteers			Escherichia coli phylogroups																		Genera
Accession ID	Participant code	Day	A	A_mean	B1	B1_mean	B2	B2_mean	C	C_mean	D	D_mean	E	E_mean	F	F_mean	G	G_mean	E.coli	E.coli mean	Bacteroides	Bact_mean	Prevotella	Prev_mean	Ruminococcus	Rumin_mean	Sample type	Participant code	Day
ERR2749975	701	1	0.0527816	0.0534893	0.0477365	0.0514912	0.0487125	0.0549305	0.0517265	0.0505848	0.0429777	0.0448379	0.0455962	0.0454603	0.0424372	0.046383	0.0574429	0.0548101	0.389411	0.401987	42.7851	40.2663	0.105141	0.121893	1.4638	1.60503	Baseline	701	1
ERR2749976	701	2	0.0516584		0.0499317		0.0642726		0.0502029		0.0423264		0.0440731		0.0456631		0.0548196		0.402948		50.7775		0.122505		1.38546		Baseline	701	2
ERR2749977	701	3	0.0557952		0.0526215		0.0535978		0.0508636		0.0448419		0.0468863		0.0472375		0.0538065		0.40565		41.9795		0.128339		1.17455		Baseline	701	3
ERR2749978	701	4	0.0487456		0.0486897		0.059559		0.0450834		0.0410014		0.0420267		0.0439219		0.0577086		0.386736		43.8337		0.162308		3.56025		Baseline	701	4
ERR2749979	701	5	0.0505984		0.0516991		0.0489521		0.0511337		0.0446436		0.0442986		0.0453291		0.0461912		0.382846		35.045		0.126082		2.13323		Baseline	701	5
ERR2749980	701	6	0.0540929		0.053718		0.0560883		0.0501614		0.0467638		0.0454203		0.0485881		0.0526926		0.407525		42.0174		0.136559		1.18997		Baseline	701	6
ERR2749981	701	7	0.0607531		0.0560418		0.0533311		0.0549224		0.0513105		0.0499208		0.0515037		0.0610094		0.438793		25.4262		0.0723182		0.32793		Baseline	701	7
ERR2750004	702	1	0.0634354	0.0655139	0.0653558	0.0663476	0.0608124	0.0645835	0.0664954	0.0674433	0.0590567	0.0614897	0.0561791	0.0621047	0.0563971	0.058403	0.0722396	0.0723155	0.499972	0.518201	6.73201	12.2689	0.254627	0.35735	8.85285	16.3547	Baseline	702	1
ERR2750005	702	2	0.063537		0.0665738		0.0673239		0.0726602		0.0615456		0.0648275		0.0617261		0.0766198		0.534814		5.05683		0.430342		26.2257		Baseline	702	2
ERR2750006	702	3	0.0666383		0.0667082		0.0638564		0.0622405		0.0632329		0.0629427		0.0574112		0.0665832		0.509613		14.665		0.246715		18.6873		Baseline	702	3
ERR2750007	702	4	0.0684448		0.0667528		0.0663414		0.068377		0.0621237		0.0644694		0.0580775		0.0738196		0.528406		22.6216		0.497718		11.6529		Baseline	702	4
ERR2750008	702	7	0.373065		2.44309		0.161764		0.474425		0.180636		0.218116		0.283921		0.343294		4.47831		1.14971		0.035068		0.646128		Baseline	702	7
ERR2750032	703	1	0.0735604	0.07961	0.0701425	0.0772683	0.0826028	0.0766016	0.0746724	0.0734716	0.0651894	0.0673053	0.0640731	0.077281	0.0628816	0.064803	0.0750496	0.075936	0.568172	0.592277	3.44537	9.33941	2.28203	2.74645	2.05079	2.24804	Baseline	703	1
ERR2750033	703	2	0.0860007		0.0864619		0.0767878		0.0748407		0.0686549		0.0916293		0.0701027		0.0757009		0.630179		8.99332		3.22793		1.99295		Baseline	703	2
ERR2750034	703	3	0.0743201		0.0744027		0.0765865		0.0735554		0.0699035		0.0708527		0.0648975		0.0795917		0.58411		6.22372		3.35557		2.10308		Baseline	703	3
ERR2750035	703	4	0.0744919		0.0710173		0.0748562		0.0714529		0.066546		0.0648477		0.0614501		0.0742533		0.558915		4.34816		3.03752		3.74222		Baseline	703	4
ERR2750036	703	5	0.0896767		0.0843171		0.0721746		0.0728366		0.0662326		0.0950023		0.064683		0.0750847		0.620007		23.6865		1.82918		1.35115		Baseline	703	5
ERR2750067	704	1	0.070042	0.071483	0.0685134	0.0705792	0.0687381	0.0689358	0.0653225	0.0615417	0.0608261	0.0651297	0.0619486	0.0594145	0.0627793	0.0583461	0.065428	0.0652006	0.523598	0.520631	10.6888	10.1748	3.40899	6.86983	5.22558	4.64664	Baseline	704	1
ERR2750068	704	2	0.0676056		0.0654298		0.0667961		0.0635048		0.0592202		0.061289		0.059888		0.0642919		0.508025		8.39176		4.78919		4.04173		Baseline	704	2
ERR2750069	704	3	0.0735758		0.0707819		0.0682183		0.0579867		0.0647321		0.057337		0.0565576		0.0643694		0.513559		10.6418		5.96389		4.56039		Baseline	704	3
ERR2750070	704	4	0.0731683		0.0687878		0.0687805		0.0626858		0.0615297		0.0580977		0.0567966		0.0677864		0.517633		10.7989		6.8174		5.29467		Baseline	704	4
ERR2750071	704	5	0.0692954		0.0703644		0.0685953		0.0565562		0.0632406		0.0612981		0.0581551		0.0629985		0.510504		10.0239		8.60597		8.87641		Baseline	704	5
ERR2750072	704	6	0.0729367		0.0703468		0.071263		0.0631819		0.0627611		0.0564507		0.0577154		0.0666143		0.52127		10.2257		8.98841		3.58801		Baseline	704	6
ERR2750073	704	7	0.0737571		0.0798305		0.0701593		0.0615543		0.0835979		0.0594802		0.0565303		0.064916		0.549825		10.4527		9.51494		0.939709		Baseline	704	7
ERR2750105	705	1	0.0714175	0.0738149	0.0741276	0.0761767	0.0708831	0.0761209	0.077661	0.0864163	0.0666674	0.0676378	0.0629	0.0651435	0.0656425	0.0664967	0.0741743	0.0752776	0.563473	0.587084	7.31101	11.7	1.85759	1.60882	0.654712	0.811886	Baseline	705	1
ERR2750106	705	2	0.0792495		0.076885		0.0781205		0.090013		0.0712082		0.0687072		0.0699248		0.0796846		0.613793		7.47097		1.69033		0.95642		Baseline	705	2
ERR2750107	705	3	0.0715644		0.0750854		0.0747663		0.0859056		0.0649286		0.0641198		0.0654327		0.0708563		0.572659		12.6725		1.27401		0.877373		Baseline	705	3
ERR2750108	705	4	0.0716347		0.073483		0.0778877		0.0935921		0.0640411		0.0628439		0.0643823		0.0727514		0.580616		17.6389		1.03667		0.916381		Baseline	705	4
ERR2750109	705	5	0.0771337		0.0794139		0.0786554		0.0885081		0.0693803		0.0671573		0.0675037		0.0788084		0.606561		10.733		1.75894		0.794649		Baseline	705	5
ERR2750110	705	6	0.0724223		0.0783408		0.0769123		0.0858375		0.0687934		0.0659526		0.0671737		0.0748073		0.59024		12.4152		1.91108		0.711174		Baseline	705	6
ERR2750111	705	7	0.0732822		0.0759009		0.0756206		0.0833968		0.0684455		0.0643236		0.0654174		0.0758611		0.582248		13.6582		1.73311		0.772493		Baseline	705	7
ERR2750140	706	1	0.074838	0.0793732	0.0761516	0.0749237	0.0736657	0.0730559	0.0777318	0.0753077	0.0744175	0.0718968	0.0705285	0.0821426	0.0701906	0.069673	0.0709281	0.0737674	0.588452	0.60014	28.4604	31.5774	0.773208	0.922473	5.63608	5.87863	Baseline	706	1
ERR2750141	706	2	0.0747684		0.0670845		0.0654991		0.0707679		0.0661624		0.0680612		0.067916		0.0717292		0.551989		40.0819		1.31758		6.01584		Baseline	706	2
ERR2750142	706	3	0.0819867		0.0781942		0.0773961		0.0820441		0.074861		0.0756903		0.0748311		0.0737594		0.618763		24.0013		0.571903		5.69252		Baseline	706	3
ERR2750143	706	4	0.0794464		0.0770565		0.0784095		0.0738894		0.0739826		0.0735544		0.0729073		0.0759114		0.605158		26.4801		0.680529		5.39016		Baseline	706	4
ERR2750144	706	5	0.0759693		0.0705175		0.0708641		0.0753538		0.0705419		0.0778875		0.0694767		0.0717476		0.582358		35.7806		0.898394		7.02882		Baseline	706	5
ERR2750145	706	6	0.0873798		0.0800313		0.0694116		0.0727671		0.0685364		0.134788		0.0619537		0.0751565		0.650025		45.374		0.987063		5.09598		Baseline	706	6
ERR2750146	706	7	0.0812235		0.0754303		0.0761453		0.0745995		0.0747758		0.0744879		0.0704355		0.0771393		0.604237		20.8633		1.22863		6.29103		Baseline	706	7
ERR2750170	707	1	0.0793789	0.0791841	0.074256	0.0765516	0.0758145	0.077764	0.077575	0.0814834	0.0649242	0.0678279	0.0678374	0.0714463	0.0686398	0.0720883	0.0762906	0.0785756	0.584716	0.604921	9.59421	9.22919	7.32954	5.6417	0.213995	0.301161	Baseline	707	1
ERR2750171	707	2	0.0793289		0.0760656		0.0774796		0.081241		0.0679267		0.0696554		0.0699424		0.0761492		0.597789		15.8201		6.68057		0.24782		Baseline	707	2
ERR2750172	707	3	0.0853921		0.0816056		0.0823386		0.0898495		0.0701529		0.0766116		0.0774055		0.0854298		0.648786		6.94205		5.69126		0.301781		Baseline	707	3
ERR2750173	707	4	0.0769864		0.0780666		0.0796756		0.0847059		0.0695239		0.0758646		0.0745378		0.0818052		0.621166		10.5918		4.37112		0.53717		Baseline	707	4
ERR2750174	707	5	0.0814982		0.0792108		0.080942		0.0844076		0.0697978		0.0724876		0.0751486		0.0806416		0.624134		9.95839		7.185		0.383438		Baseline	707	5
ERR2750175	707	6	0.0788293		0.0767307		0.0785748		0.07926		0.068721		0.0723155		0.0719223		0.0788134		0.605167		5.36912		4.93698		0.225364		Baseline	707	6
ERR2750176	707	7	0.0728749		0.0699255		0.0695227		0.073345		0.0637487		0.0653521		0.0670216		0.0708995		0.55269		6.32873		3.29745		0.198559		Baseline	707	7
ERR2750195	708	3	0.0700442	0.0705423	0.0652331	0.0664417	0.0679244	0.0680964	0.0717168	0.0695874	0.0716866	0.0667896	0.0641897	0.0638864	0.065477	0.0648373	0.0718758	0.0739846	0.548148	0.544166	35.1255	29.5673	0.41236	0.370353	6.47325	7.66562	Baseline	708	3
ERR2750196	708	4	0.0711553		0.0684708		0.0697364		0.0669839		0.0642365		0.0649768		0.0633083		0.0777788		0.546647		27.8549		0.356248		8.21326		Baseline	708	4
ERR2750197	708	5	0.0704275		0.0656211		0.0666282		0.0700615		0.0644458		0.0624926		0.0657265		0.0722991		0.537702		25.7216		0.342451		8.31036		Baseline	708	5
ERR2750326	801	1	0.077093	0.0743938	0.0789702	0.075	0.0754171	0.0715841	0.0831672	0.0790816	0.0712748	0.0700462	0.0730435	0.0696551	0.0697681	0.0703852	0.0835325	0.0788436	0.612266	0.588989	6.25755	28.7845	0.908402	1.15754	0.809259	0.874279	Baseline	801	1
ERR2750327	801	2	0.0631709		0.062994		0.0585583		0.069841		0.0599264		0.0587857		0.065892		0.0681345		0.507303		74.9682		0.354389		0.100557		Baseline	801	2
ERR2750328	801	3	0.0742365		0.0767381		0.0720454		0.0800484		0.0703995		0.0695228		0.0682321		0.0806682		0.591891		25.5077		0.695986		0.758271		Baseline	801	3
ERR2750329	801	4	0.0745018		0.0767377		0.0736518		0.0794949		0.0725456		0.071129		0.073457		0.0817033		0.603221		34.4552		1.41885		0.351984		Baseline	801	4
ERR2750330	801	7	0.0829669		0.0795597		0.0782479		0.0828564		0.0760844		0.0757945		0.0745767		0.0801795		0.630266		2.73406		2.41007		2.35133		Baseline	801	7
ERR2750353	802	1	0.0801934	0.0794624	0.0789822	0.0802921	0.0778517	0.127048	0.0705608	0.0765469	0.0671623	0.0712688	0.0657015	0.0677597	0.06903	0.0700631	0.0798313	0.0803477	0.589313	0.652789	19.136	17.0645	7.7931	8.56517	2.91468	5.52779	Baseline	802	1
ERR2750354	802	2	0.0768727		0.0788369		0.0758478		0.0820684		0.0744442		0.0669252		0.070462		0.0811654		0.606623		13.1595		8.31526		7.39069		Baseline	802	2
ERR2750355	802	3	0.0804858		0.0802461		0.0771225		0.0776342		0.0736956		0.0684564		0.0706499		0.0820502		0.610341		13.556		11.2426		5.30127		Baseline	802	3
ERR2750356	802	4	0.0795207		0.067789		0.403642		0.0721952		0.0644809		0.0693945		0.0654219		0.0756184		0.898063		20.7596		2.51234		3.12237		Baseline	802	4
ERR2750357	802	5	0.0842581		0.0990013		0.0976029		0.0834567		0.0774918		0.0687699		0.0740373		0.0877062		0.672324		17.6024		14.1644		4.50948		Baseline	802	5
ERR2750358	802	6	0.0821623		0.0828854		0.0815591		0.0809366		0.0734293		0.0698345		0.0723715		0.0818251		0.625004		13.9488		11.0599		10.7882		Baseline	802	6
ERR2750359	802	7	0.0727434		0.0743037		0.0757096		0.0689763		0.0681773		0.0652356		0.0684692		0.0742374		0.567852		21.2891		4.86861		4.66785		Baseline	802	7
ERR2750390	803	1	0.082325	0.0826068	0.0773162	0.0780594	0.0786429	0.0784011	0.0784091	0.080619	0.0745412	0.0748407	0.0701993	0.0731868	0.0717708	0.0755608	0.074357	0.0782506	0.607561	0.621525	7.71885	6.98762	10.8473	7.3319	0.629794	0.569032	Baseline	803	1
ERR2750391	803	2	0.0891878		0.0895816		0.087192		0.1025		0.079529		0.0797879		0.0821132		0.0881564		0.698048		6.8303		4.83739		0.43623		Baseline	803	2
ERR2750392	803	3	0.0797184		0.0823663		0.0776017		0.0849698		0.074002		0.07802		0.0777345		0.0811984		0.635611		7.48503		4.9584		0.665908		Baseline	803	3
ERR2750393	803	4	0.0833067		0.076834		0.0798396		0.0784767		0.0813238		0.0730304		0.0960712		0.0782422		0.647125		5.31219		6.10964		0.841923		Baseline	803	4
ERR2750394	803	5	0.0818206		0.0769993		0.0766928		0.0730315		0.0725966		0.0706799		0.0706585		0.0738251		0.596304		7.48456		10.3766		0.515197		Baseline	803	5
ERR2750395	803	6	0.0794216		0.0700991		0.0739519		0.0686716		0.072544		0.0655949		0.0608176		0.0756275		0.566728		6.93663		9.79288		0.327542		Baseline	803	6
ERR2750396	803	7	0.0824678		0.0732194		0.0748868		0.0782742		0.0693482		0.074995		0.0697598		0.0763474		0.599298		7.14576		4.40119		0.56663		Baseline	803	7
ERR2750429	804	1	0.0833489	0.0812402	0.0809953	0.0790227	0.0805524	0.0768934	0.080249	0.0789997	0.0761958	0.0757138	0.0734383	0.0724898	0.0712268	0.0674321	0.0767803	0.0791877	0.622787	0.61098	5.5039	8.8434	6.48811	5.08901	0.789414	0.765362	Baseline	804	1
ERR2750430	804	2	0.0842099		0.0808822		0.0804255		0.0792929		0.0734635		0.0744823		0.0669092		0.080266		0.619931		5.16721		4.54738		0.803108		Baseline	804	2
ERR2750431	804	3	0.0776996		0.0787985		0.0763515		0.0801191		0.0764353		0.0722475		0.0713653		0.0808327		0.61385		3.96305		4.36751		0.96058		Baseline	804	3
ERR2750432	804	4	0.0786035		0.0785279		0.079182		0.0752108		0.0741078		0.0719703		0.0674714		0.0806104		0.605684		4.19756		5.19871		0.567095		Baseline	804	4
ERR2750433	804	6	0.0761509		0.0760166		0.0653692		0.0824991		0.0760035		0.0745467		0.0576398		0.0759092		0.584135		28.0992		2.0529		0.39697		Baseline	804	6
ERR2750434	804	7	0.0874287		0.078916		0.0794799		0.0766275		0.0780767		0.0682536		0.0699801		0.0807279		0.619491		6.12948		7.87943		1.075		Baseline	804	7
ERR2750464	805	1	0.0747587	0.0796936	0.0782785	0.0783602	0.0771642	0.07853	0.0823895	0.0807843	0.0790516	0.0742503	0.0677233	0.0701112	0.0722398	0.0761086	0.0768778	0.0812194	0.608483	0.619058	6.96064	6.84613	7.08755	7.47179	0.285898	0.406519	Baseline	805	1
ERR2750465	805	2	0.0799251		0.0804164		0.0790519		0.0798205		0.0729468		0.0727723		0.0792392		0.0797392		0.623911		8.23106		8.56831		0.44811		Baseline	805	2
ERR2750466	805	3	0.0797076		0.077054		0.077719		0.0842041		0.074088		0.0679011		0.0749213		0.0798275		0.615422		8.60258		10.2723		0.279935		Baseline	805	3
ERR2750467	805	4	0.0800177		0.0774609		0.0792364		0.0764672		0.0743352		0.0700047		0.0751144		0.0808789		0.613515		5.06947		5.95116		0.411494		Baseline	805	4
ERR2750468	805	5	0.0823083		0.0774324		0.0780907		0.0812761		0.0735623		0.0685176		0.0748974		0.0852734		0.621358		5.00558		5.74996		0.427859		Baseline	805	5
ERR2750469	805	6	0.0804161		0.0789707		0.0788354		0.0803174		0.0727844		0.0727318		0.0802322		0.0829715		0.627259		5.15339		5.60924		0.557743		Baseline	805	6
ERR2750470	805	7	0.0807215		0.0789085		0.0796124		0.0810156		0.0729839		0.0711275		0.0761155		0.0829676		0.623453		8.90016		9.06402		0.434593		Baseline	805	7
ERR2750499	806	2	0.0689015	0.0696132	0.0683786	0.0654901	0.0793795	0.121906	0.0693983	0.0674464	0.0634547	0.0589488	0.0617076	0.0590441	0.0623217	0.0613196	0.0705926	0.0659857	0.544135	0.569753	5.24282	7.95229	0.157612	0.247955	6.8593	5.97145	Baseline	806	2
ERR2750500	806	3	0.0652515		0.0677981		0.0810335		0.0709392		0.0595834		0.0625435		0.0605091		0.0696572		0.537315		2.08763		0.156009		5.31191		Baseline	806	3
ERR2750501	806	4	0.0692706		0.067166		0.134809		0.0711378		0.0601533		0.0615972		0.0613472		0.0638146		0.589296		2.03997		0.100773		8.26656		Baseline	806	4
ERR2750502	806	6	0.0627761		0.0581038		0.102293		0.0587687		0.0548647		0.0522992		0.0566177		0.0592694		0.504993		15.121		0.465751		1.88986		Baseline	806	6
ERR2750503	806	7	0.0818662		0.0660038		0.212012		0.0669883		0.0566879		0.057073		0.0658025		0.0665947		0.673029		15.27		0.35963		7.52963		Baseline	806	7
ERR2750530	807	1	0.0707148	0.0699606	0.0687687	0.0699372	0.0672522	0.069922	0.0724268	0.0711209	0.0683672	0.0667681	0.062087	0.0632924	0.0609253	0.0622769	0.0703262	0.0722494	0.540868	0.545528	22.7647	23.6193	0.191351	0.187149	2.40506	2.86502	Baseline	807	1
ERR2750531	807	2	0.0695271		0.0680764		0.0701068		0.0714728		0.0676148		0.0623098		0.0627164		0.0750302		0.546854		23.6956		0.18026		2.93793		Baseline	807	2
ERR2750532	807	3	0.0701715		0.0687685		0.067358		0.0686757		0.066012		0.0627181		0.0626464		0.0716603		0.53801		22.8283		0.169587		3.38647		Baseline	807	3
ERR2750533	807	4	0.0691049		0.070547		0.067217		0.0723292		0.0648612		0.0625136		0.0595831		0.0710892		0.537245		21.5806		0.162709		2.912		Baseline	807	4
ERR2750534	807	5	0.0688728		0.0696074		0.0711274		0.0671768		0.0655033		0.0647433		0.0640917		0.0707316		0.541854		22.1569		0.18775		3.62603		Baseline	807	5
ERR2750535	807	6	0.0708301		0.073467		0.0711885		0.0707553		0.0666823		0.0663224		0.0627047		0.0742661		0.556216		23.1876		0.187907		2.84686		Baseline	807	6
ERR2750536	807	7	0.0705032		0.0703254		0.0752042		0.0750098		0.0683359		0.0623526		0.0632706		0.0726424		0.557644		29.1217		0.230478		1.94076		Baseline	807	7
Exposure to antibiotics
Accession ID	Participant code	Day	A	A_mean	B1	B1_mean	B2	B2_mean	C	C_mean	D	D_mean	E	E_mean	F	F_mean	G	G_mean	E.coli	E.coli_mean	Bacteroides	Bact_mean	Prevotella	Prev_mean	Ruminococcus	Rumin_mean	Sample type	Participant code	Day
ERR2749983	701	3	0.0329447	0.0330985	0.033061	0.0302832	0.0208133	0.021189	0.0184168	0.0151311	0.0167872	0.0213129	0.0406458	0.0421962	0.0126767	0.0117695	0.0315421	0.0252807	0.206888	0.315871	0.557767	0.315871	0.00121872	0.0105145	0.0316867	0.0227393	Antibiotic treatment	701	3
ERR2749984	701	7	0.0332524		0.0275055		0.0215648		0.0118453		0.0258386		0.0437465		0.0108623		0.0190193		0.193635		0.0739751		0.0198103		0.013792		Antibiotic treatment	701	7
ERR2750009	702	4	2.55134	0.930802	0.780774	0.603717	0.115919	0.0871111	0.458599	0.219164	0.108461	0.0824022	0.214885	0.126987	0.176522	0.135724	0.288304	0.186126	4.6948	0.599052	0.346913	0.599052	0.0027834	0.499915	0.0182186	1.31649	Antibiotic treatment	702	4
ERR2750010	702	5	0.0908061		0.0774712		0.0740461		0.0679737		0.0675309		0.0696725		0.0749472		0.0763699		0.598818		1.16824		0.465657		5.18301		Antibiotic treatment	702	5
ERR2750011	702	6	0.807987		0.793852		0.076543		0.222369		0.0729916		0.112485		0.14104		0.201101		2.42837		0.664907		0.00399091		0.0520919		Antibiotic treatment	702	6
ERR2750012	702	7	0.273073		0.762773		0.0819364		0.127714		0.0806248		0.110905		0.150386		0.178729		1.76614		0.216152		1.52723		0.012624		Antibiotic treatment	702	7
ERR2750039	703	3	0.0788443	0.0817655	0.0828188	0.0781859	0.0720995	0.0761173	0.0885012	0.0827948	0.0806699	0.0765208	0.0777084	0.0769802	0.0824861	0.082148	0.0704284	0.0807885	0.633556	28.3511	32.2116	28.3511	0.301499	1.28852	0.245942	0.235606	Antibiotic treatment	703	3
ERR2750040	703	4	0.0686219		0.0709615		0.0734821		0.0717728		0.0683235		0.06844		0.0663812		0.0667081		0.554691		41.4379		3.28701		0.213105		Antibiotic treatment	703	4
ERR2750041	703	6	0.0978304		0.0807775		0.0827703		0.0881106		0.0805689		0.084792		0.0975768		0.105229		0.717656		11.4038		0.277053		0.247771		Antibiotic treatment	703	6
ERR2750076	704	3	0.0425467	0.0425467	0.0438316	0.0438316	0.0428356	0.0428356	0.041482	0.041482	0.0434084	0.0434084	0.0495898	0.0495898	0.0360669	0.0360669	0.0427588	0.0427588	0.34252	0.0592287	0.0592287	0.0592287	0.0116663	0.0116663	0.0175891	0.0175891	Antibiotic treatment	704	3
ERR2750077	704	4	0.0380811		0.0266351		0.0238529		0.0187938		0.0341666		0.0461255		0.0134379		0.0254114		0.226504		0.0971461		0.00391431		0.00320262		Antibiotic treatment	704	4
ERR2750078	704	5	0.0331942		0.0283084		0.0201966		0.021532		0.0265624		0.0355859		0.0117007		0.00878034		0.185861		0.0531099		0.0202584		0.0065703		Antibiotic treatment	704	5
ERR2750079	704	6	0.0317912		0.0295399		0.0231452		0.029484		0.0360048		0.0416632		0.0167502		0.022953		0.231331		0.0231877		0.00356735		0.00124857		Antibiotic treatment	704	6
ERR2750080	704	7	0.0357754		0.0321611		0.0306945		0.0283066		0.0309791		0.0310682		0.016664		0.0258112		0.23146		0.0360016		0.01279		0.00521075		Antibiotic treatment	704	7
ERR2750179	707	3	0.0278893	0.0301166	0.0259642	0.0303354	0.0269584	0.0319914	0.02215	0.0311968	0.0284772	0.0321722	0.0235578	0.0271841	0.0233392	0.0271498	0.0267299	0.0298777	0.205066	0.135348	0.192058	0.135348	0.0267393	0.00943385	0.0115095	0.012769	Antibiotic treatment	707	3
ERR2750180	707	4	0.0444183		0.0461085		0.0503718		0.0423292		0.0471416		0.0408185		0.040406		0.0366531		0.348247		0.250428		0.0136707		0.0279463		Antibiotic treatment	707	4
ERR2750181	707	5	0.0391442		0.0341092		0.0321146		0.0311985		0.0353707		0.0275545		0.0307084		0.0299651		0.260165		0.113019		0.00428199		0.0136245		Antibiotic treatment	707	5
ERR2750182	707	6	0.0232349		0.0282073		0.0300887		0.039489		0.0290346		0.0270134		0.0225784		0.0365932		0.23624		0.0805806		0.00137549		0.0076798		Antibiotic treatment	707	6
ERR2750183	707	7	0.0158966		0.0172877		0.0204237		0.0208175		0.0208366		0.0169764		0.018717		0.0194475		0.150403		0.0406554		0.00110177		0.00308496		Antibiotic treatment	707	7
ERR2750199	708	4	0.339417	0.239802	0.0596096	0.0578097	0.287128	0.206397	0.0641165	0.0632207	13.0586	3.99052	0.085567	0.072912	0.708697	0.462063	0.100584	0.0822074	14.7037	3.20797	0.533876	3.20797	0.00994573	0.0313567	0.0983623	0.1561	Antibiotic treatment	708	4
ERR2750200	708	6	0.231998		0.0519045		0.204074		0.0572125		8.55281		0.0698341		0.441928		0.0751594		9.68492		0.119144		0.00673843		0.138693		Antibiotic treatment	708	6
ERR2750201	708	7	0.147991		0.0619151		0.12799		0.068333		3.99052		0.0633348		0.235565		0.0708793		4.76653		8.9709		0.0773859		0.231244		Antibiotic treatment	708	7
ERR2750332	801	3	0.0808595	0.0858094	0.0814213	0.077821	0.0777803	0.0731447	0.0857051	0.0692577	0.0742397	0.0744415	0.0733887	0.0712814	0.0690468	0.072829	0.0785446	0.0628468	0.620986	10.6375	2.26556	10.6375	0.76344	1.15048	0.968705	0.511223	Antibiotic treatment	801	3
ERR2750333	801	4	0.0943866		0.0864896		0.0806407		0.0780335		0.0798194		0.0813524		0.0785669		0.0695208		0.64881		7.34002		1.20871		1.30879		Antibiotic treatment	801	4
ERR2750334	801	5	0.100836		0.085255		0.0790121		0.0650908		0.081314		0.0775586		0.0809349		0.0576886		0.62769		17.1601		1.59416		0.148831		Antibiotic treatment	801	5
ERR2750335	801	6	0.099383		0.0818462		0.0763398		0.0610098		0.0800563		0.073598		0.0812874		0.0540368		0.607557		23.024		0.782719		0.0719536		Antibiotic treatment	801	6
ERR2750336	801	7	0.0535825		0.0540929		0.0519505		0.0564492		0.056778		0.050509		0.054309		0.0544432		0.432114		3.39802		1.40338		0.0578345		Antibiotic treatment	801	7
ERR2750362	802	3	1.99326	1.49244	0.0767533	0.0658038	0.100155	0.0830861	0.0383926	0.0385605	0.0751958	0.0630105	0.0445051	0.0418143	0.0649474	0.0617899	0.0584482	0.0512351	2.45165	0.218946	0.23944	0.218946	0.0790583	0.0510588	0.0356231	0.0365618	Antibiotic treatment	802	3
ERR2750363	802	4	1.01188		0.0545075		0.0636234		0.0301699		0.052726		0.0375088		0.0482149		0.0552916		1.35392		0.451469		0.060244		0.0813988		Antibiotic treatment	802	4
ERR2750364	802	6	1.70414		0.0762237		0.0982474		0.0457744		0.0729139		0.0514284		0.0756595		0.0471833		2.17157		0.15112		0.0489575		0.0136366		Antibiotic treatment	802	6
ERR2750365	802	7	1.26047		0.0557308		0.0703191		0.039905		0.0512064		0.033815		0.058338		0.0440174		1.61381		0.0337544		0.0159754		0.0155889		Antibiotic treatment	802	7
ERR2750399	803	3	0.0598687	0.0713145	0.0601845	0.0701622	0.0577589	0.0722043	0.0632347	0.0725371	0.0579309	0.0677336	0.0578896	0.0638876	0.0570946	0.071734	0.0563103	0.0666121	0.470272	6.63352	8.97534	6.63352	0.172529	2.54395	0.147563	0.0971025	Antibiotic treatment	803	3
ERR2750400	803	4	0.0754728		0.0806148		0.0793397		0.0881009		0.069758		0.0674765		0.0751485		0.0749694		0.610881		7.36055		0.0988714		0.0337995		Antibiotic treatment	803	4
ERR2750401	803	5	0.0697683		0.068157		0.0743247		0.0788734		0.0727467		0.0662143		0.0698918		0.0703494		0.570326		8.47739		5.02351		0.104229		Antibiotic treatment	803	5
ERR2750402	803	6	0.0742192		0.0683537		0.0720936		0.0712191		0.06706		0.0636754		0.0743472		0.0634051		0.554373		3.77888		2.36681		0.0968707		Antibiotic treatment	803	6
ERR2750403	803	7	0.0772437		0.0735009		0.0775044		0.0612573		0.0711723		0.0641823		0.082188		0.0680261		0.575075		4.57543		5.05802		0.10305		Antibiotic treatment	803	7
ERR2750437	804	4	0.0627089	0.0610303	0.0658809	0.0647285	0.120423	0.0801185	0.0707734	0.0609706	0.0622921	0.0646807	0.0661714	0.0603575	0.05136	0.0555197	0.0658485	0.0623546	0.565458	7.0536	4.42421	7.0536	2.23482	3.86293	0.079498	0.119965	Antibiotic treatment	804	4
ERR2750438	804	5	0.0552587		0.062545		0.0575839		0.0534576		0.0605661		0.0477055		0.0503974		0.0591445		0.446659		7.04739		2.20154		0.0669142		Antibiotic treatment	804	5
ERR2750439	804	6	0.0578846		0.0590358		0.067494		0.052363		0.0641635		0.0577433		0.0531287		0.0634109		0.475224		7.39953		4.1298		0.11697		Antibiotic treatment	804	6
ERR2750440	804	7	0.0682689		0.0714524		0.0749731		0.0672883		0.0717013		0.0698099		0.0671926		0.0610144		0.551701		9.34327		6.88555		0.216479		Antibiotic treatment	804	7
ERR2750505	806	3	0.921739	3.56839	0.0876427	0.149611	0.0696691	0.0475698	0.107057	0.231302	0.149517	0.429282	0.0810734	0.16375	0.0943721	0.176437	0.0632254	0.070561	1.57429	2.56439	12.1336	2.56439	0.446231	0.0924574	0.733699	0.152844	Antibiotic treatment	806	3
ERR2750506	806	4	4.24318		0.175364		0.0432441		0.296093		0.517571		0.179963		0.204549		0.0754276		5.7354		0.122913		0.00152498		0.00487994		Antibiotic treatment	806	4
ERR2750507	806	5	4.3102		0.162206		0.0407397		0.252469		0.47923		0.19722		0.189671		0.0751422		5.70687		0.162761		0.00605623		0.00605623		Antibiotic treatment	806	5
ERR2750508	806	6	4.10103		0.164339		0.0392284		0.258291		0.477325		0.181076		0.191823		0.0634883		5.47661		0.0439632		0.0048848		0.0134332		Antibiotic treatment	806	6
ERR2750509	806	7	4.26579		0.158503		0.0449679		0.2426		0.522768		0.179419		0.201769		0.0755216		5.69134		0.358696		0.00358952		0.00615347		Antibiotic treatment	806	7
ERR2750539	807	3	0.0639698	0.0596776	0.0697996	0.130946	0.51769	1.16469	0.0673605	0.0729543	0.0758311	0.0641836	0.062981	0.058813	0.0637306	0.0597432	0.0684024	0.0620046	0.989765	17.1844	14.7491	17.1844	0.125911	0.0772524	0.484327	0.179436	Antibiotic treatment	807	3
ERR2750540	807	4	0.0562129		0.106863		2.43127		0.0591788		0.066206		0.0545635		0.0602752		0.0553849		2.88995		2.82143		0.0284547		0.0756877		Antibiotic treatment	807	4
ERR2750541	807	6	0.0599028		0.159479		0.763159		0.0788299		0.0587853		0.0598439		0.0544449		0.0619095		1.29635		30.3684		0.081088		0.0817781		Antibiotic treatment	807	6
ERR2750542	807	7	0.0586248		0.187642		0.946663		0.086448		0.055912		0.0578637		0.0605223		0.0623215		1.516		20.7985		0.0735553		0.0759518		Antibiotic treatment	807	7
Spontaneous recovery			Escherichia coli phylogroups																		Genera
Accession ID	Participant code	Day	A	A_mean	B1	B1_mean	B2	B2_mean	C	C_mean	D	D_mean	E	E_mean	F	F_mean	G	G_mean	E.coli	E.coli_mean	Bacteroides	Bact_mean	Prevotella	Prev_mean	Ruminococcus	Rumin_mean	Sample type	Participant code	Day
ERR2750352	801	7	0.0830102	0.0754139	0.0719851	0.0716202	0.0665673	0.0747291	0.0714259	0.0737382	0.0702737	0.0723021	0.0676821	0.069002	0.067739	0.110614	0.0642909	0.0725117	0.562974	7.12637	3.83205	7.12637	0.733096	2.11718	0.789882	2.74171	Spontaneous recovery	801	7
ERR2750338	801	14	0.0772765		0.0728316		0.0790564		0.0755649		0.0766908		0.0708215		0.157956		0.0743767		0.684575		4.16557		3.13915		9.05848		Spontaneous recovery	801	14
ERR2750345	801	21	0.0682696		0.066386		0.0684379		0.0646393		0.0665725		0.0643841		0.0669369		0.0643248		0.529951		3.19464		2.3656		2.401		Spontaneous recovery	801	21
ERR2750346	801	28	0.0770675		0.0728872		0.07897		0.0802651		0.076265		0.0732082		0.158601		0.075161		0.692425		7.86284		2.03163		2.32023		Spontaneous recovery	801	28
ERR2750349	801	42	0.0750665		0.0747155		0.0825305		0.0754041		0.0754281		0.0698515		0.145422		0.0802638		0.678682		20.3713		2.08323		1.3056		Spontaneous recovery	801	42
ERR2750351	801	56	0.0717928		0.0709155		0.0728124		0.0751298		0.0685824		0.068065		0.0670304		0.0766528		0.570981		3.33179		2.35039		0.575045		Spontaneous recovery	801	56
ERR2750389	802	7	0.0838863	0.0716206	0.0708362	0.0708963	0.0747994	0.0722938	0.0659628	0.0669968	0.0623176	0.064083	0.0594231	0.0623336	0.0619127	0.0632685	0.0744363	0.0710211	0.553574	14.644	19.8512	14.644	7.59571	5.41808	0.158686	3.93941	Spontaneous recovery	802	7
ERR2750370	802	14	0.0680406		0.069792		0.0738238		0.0676605		0.0602332		0.0615275		0.0618915		0.0644873		0.527456		14.7839		6.97201		0.293001		Spontaneous recovery	802	14
ERR2750381	802	21	0.0642077		0.0679259		0.0685519		0.0620773		0.0608804		0.0601999		0.0622881		0.0665546		0.512686		19.4477		3.33595		2.36523		Spontaneous recovery	802	21
ERR2750382	802	28	0.0704779		0.0734819		0.0731541		0.0700276		0.0672348		0.0645723		0.0648139		0.0778		0.561563		10.6706		6.91062		7.15448		Spontaneous recovery	802	28
ERR2750385	802	42	0.068512		0.0702186		0.0699888		0.0665219		0.0647632		0.062608		0.0615306		0.0683167		0.53246		8.89159		3.70717		5.50561		Spontaneous recovery	802	42
ERR2750387	802	56	0.0745989		0.0731233		0.0734447		0.0697305		0.0690689		0.0656706		0.0671743		0.0745314		0.567343		14.2192		3.98702		8.15947		Spontaneous recovery	802	56
ERR2750428	803	7	0.0759844	0.0721263	0.0688424	0.0705391	0.0682073	0.0689496	0.071322	0.0720575	0.0698401	0.0691766	0.0631721	0.0660204	0.0630768	0.0689471	0.0613581	0.0661149	0.541803	21.2858	6.28859	21.2858	6.99453	7.20612	0.176707	0.295681	Spontaneous recovery	803	7
ERR2750408	803	14	0.0561082		0.0669669		0.0584404		0.0679457		0.0656838		0.0559492		0.0711758		0.065039		0.507309		60.0553		1.89034		0.139904		Spontaneous recovery	803	14
ERR2750420	803	21	0.0639488		0.0683612		0.0686328		0.0740642		0.0629282		0.0695653		0.0661491		0.0614007		0.53505		26.3485		0.600303		0.420251		Spontaneous recovery	803	21
ERR2750421	803	28	0.078033		0.076643		0.0760301		0.0802847		0.0725234		0.0724965		0.0753569		0.0761047		0.607472		6.35118		2.64157		0.434494		Spontaneous recovery	803	28
ERR2750424	803	42	0.0762868		0.0707038		0.0697646		0.0673977		0.073602		0.0666492		0.0682896		0.067224		0.559918		19.4376		15.6033		0.278611		Spontaneous recovery	803	42
ERR2750426	803	56	0.0823968		0.0717176		0.0726225		0.071331		0.0704818		0.0682902		0.0696342		0.0655626		0.572037		9.23351		15.5066		0.32412		Spontaneous recovery	803	56
ERR2750463	804	7	0.0802544	0.0798775	0.0789011	0.0762915	0.170971	0.113311	0.093491	0.0823064	0.0740347	0.0786296	0.0765868	0.0723572	0.0696616	0.0726361	0.0819636	0.243606	0.725864	12.6254	9.79743	12.6254	5.26687	7.7216	0.192367	0.532452	Spontaneous recovery	804	7
ERR2750445	804	14	0.081568		0.0739932		0.110937		0.0820954		0.0753178		0.0707826		0.0680203		0.0836471		0.646362		7.92677		8.1744		0.336916		Spontaneous recovery	804	14
ERR2750455	804	21	0.0820345		0.0758034		0.0854967		0.0807514		0.0739614		0.0711263		0.0674928		0.0896877		0.626354		10.0668		12.7225		0.270125		Spontaneous recovery	804	21
ERR2750456	804	28	0.0811547		0.0759196		0.0792935		0.0806167		0.0765333		0.0753415		0.069009		0.0849301		0.622798		9.86221		12.4754		1.24351		Spontaneous recovery	804	28
ERR2750459	804	42	0.0775755		0.0755009		0.102758		0.0781534		0.074301		0.069742		0.068045		0.0800112		0.626087		6.95848		5.54568		0.566466		Spontaneous recovery	804	42
ERR2750461	804	56	0.0766781		0.077631		0.130408		0.0787305		0.0976298		0.0705639		0.0935879		1.0414		1.66663		31.1407		2.1447		0.585328		Spontaneous recovery	804	56
ERR2750498	805	7	0.0565817	0.0603403	0.0529821	0.0667833	0.0500692	0.0604814	0.0566717	0.0720798	0.0516264	0.0571282	0.048179	0.0537062	0.0522111	0.0548617	0.0518356	0.0646733	0.420157	42.0149	51.5699	42.0149	0.869275	2.87626	0.0487465	2.9501	Spontaneous recovery	805	7
ERR2750477	805	14	0.06329		0.0689832		0.0612327		0.078495		0.057971		0.0528839		0.0539146		0.0701061		0.506876		43.417		3.62104		0.0973681		Spontaneous recovery	805	14
ERR2750490	805	21	0.0564251		0.0629313		0.0558431		0.0709905		0.0543421		0.0494023		0.051711		0.0609983		0.462644		33.3061		2.80624		0.0856046		Spontaneous recovery	805	21
ERR2750491	805	28	0.0570725		0.0701006		0.0634013		0.078044		0.0561616		0.052417		0.0525457		0.0680309		0.497774		57.2358		4.80983		0.0605195		Spontaneous recovery	805	28
ERR2750494	805	42	0.0661818		0.0711371		0.0660383		0.0723324		0.0599884		0.0607176		0.0603533		0.0658949		0.522644		34.9141		2.0353		3.94002		Spontaneous recovery	805	42
ERR2750496	805	56	0.0624905		0.0745654		0.066304		0.075945		0.0626795		0.0586371		0.0584346		0.0711737		0.53023		31.6465		3.11585		13.4683		Spontaneous recovery	805	56
ERR2750529	806	7	0.118819	0.0716229	0.0792336	0.102052	0.0404937	0.0693597	0.172577	0.0830742	0.0496933	0.0839697	0.0422341	0.0558618	0.0363129	0.131663	0.0522577	0.0687161	0.59162	25.1527	19.9295	25.1527	0.0663659	0.0706942	0.0200053	0.405209	Spontaneous recovery	806	7
ERR2750512	806	14	0.0677044		0.0550466		0.126837		0.0450354		0.0447856		0.0749208		0.0954652		0.0589666		0.568761		1.23261		0.0132101		0.0250235		Spontaneous recovery	806	14
ERR2750522	806	21	0.0636891		0.0927883		0.0513011		0.0573586		0.0655303		0.0492916		0.474601		0.0934555		0.948016		40.6533		0.0790519		0.0600094		Spontaneous recovery	806	21
ERR2750523	806	28	0.0632841		0.0971797		0.0723778		0.0751892		0.132419		0.0597793		0.0765841		0.0746286		0.651441		22.7481		0.0866832		0.0616428		Spontaneous recovery	806	28
ERR2750526	806	42	0.0625612		0.217869		0.0669239		0.0885349		0.0572925		0.0576438		0.0557387		0.0730404		0.679605		24.916		0.089394		0.995611		Spontaneous recovery	806	42
ERR2750527	806	56	0.0536799		0.0701948		0.0582253		0.0597507		0.154098		0.0513012		0.0512756		0.059948		0.558473		41.4368		0.08946		1.26896		Spontaneous recovery	806	56
ERR2750568	807	7	0.0740523	0.0664096	0.0634895	0.0612692	0.0679212	0.0713943	0.0609068	0.0700217	0.056019	0.0585504	0.061037	0.0585777	0.0556277	0.0597625	0.0605123	0.0623753	0.499566	34.1188	35.4947	34.1188	0.192365	0.187334	0.0914365	0.103323	Spontaneous recovery	807	7
ERR2750547	807	14	0.0625968		0.0574992		0.0592786		0.0862671		0.0584432		0.0570167		0.0625803		0.0629323		0.506614		35.6222		0.195081		0.0814738		Spontaneous recovery	807	14
ERR2750560	807	21	0.0603616		0.0572869		0.0575134		0.0620101		0.0570227		0.0540576		0.0554916		0.0594651		0.463209		34.7204		0.189713		0.0847115		Spontaneous recovery	807	21
ERR2750561	807	28	0.0650217		0.0604751		0.0569335		0.0654336		0.0566086		0.0559836		0.0574897		0.0590087		0.476955		35.3284		0.173428		0.100884		Spontaneous recovery	807	28
ERR2750564	807	42	0.0630507		0.0596662		0.06129		0.0685639		0.0562946		0.0575294		0.0611867		0.0630522		0.490634		46.1039		0.235613		0.133911		Spontaneous recovery	807	42
ERR2750566	807	56	0.0733746		0.0691985		0.125429		0.0769484		0.0669143		0.0658419		0.066199		0.069281		0.613187		17.443		0.137805		0.127521		Spontaneous recovery	807	56
Recovery with probiotics			Escherichia coli phylogroups																		Genera
Accession ID	Participant code	Day	A	A_mean	B1	B1_mean	B2	B2_mean	C	C_mean	D	D_mean	E	E_mean	F	F_mean	G	G_mean	E.coli	E.coli_mean	Bacteroides	Bact_mean	Prevotella	Prev_mean	Ruminococcus	Rumin_mean	Sample type	Participant code	Day
ERR2750352	801	7	0.0830102	0.0754139	0.0719851	0.0716202	0.0665673	0.0747291	0.0714259	0.0737382	0.0702737	0.0723021	0.0676821	0.069002	0.067739	0.110614	0.0642909	0.0725117	0.562974	7.12637	3.83205	7.12637	0.733096	2.11718	0.789882	2.74171	Spontaneous recovery	801	7
ERR2750338	801	14	0.0772765		0.0728316		0.0790564		0.0755649		0.0766908		0.0708215		0.157956		0.0743767		0.684575		4.16557		3.13915		9.05848		Spontaneous recovery	801	14
ERR2750345	801	21	0.0682696		0.066386		0.0684379		0.0646393		0.0665725		0.0643841		0.0669369		0.0643248		0.529951		3.19464		2.3656		2.401		Spontaneous recovery	801	21
ERR2750346	801	28	0.0770675		0.0728872		0.07897		0.0802651		0.076265		0.0732082		0.158601		0.075161		0.692425		7.86284		2.03163		2.32023		Spontaneous recovery	801	28
ERR2750349	801	42	0.0750665		0.0747155		0.0825305		0.0754041		0.0754281		0.0698515		0.145422		0.0802638		0.678682		20.3713		2.08323		1.3056		Spontaneous recovery	801	42
ERR2750351	801	56	0.0717928		0.0709155		0.0728124		0.0751298		0.0685824		0.068065		0.0670304		0.0766528		0.570981		3.33179		2.35039		0.575045		Spontaneous recovery	801	56
ERR2750389	802	7	0.0838863	0.0716206	0.0708362	0.0708963	0.0747994	0.0722938	0.0659628	0.0669968	0.0623176	0.064083	0.0594231	0.0623336	0.0619127	0.0632685	0.0744363	0.0710211	0.553574	14.644	19.8512	14.644	7.59571	5.41808	0.158686	3.93941	Spontaneous recovery	802	7
ERR2750370	802	14	0.0680406		0.069792		0.0738238		0.0676605		0.0602332		0.0615275		0.0618915		0.0644873		0.527456		14.7839		6.97201		0.293001		Spontaneous recovery	802	14
ERR2750381	802	21	0.0642077		0.0679259		0.0685519		0.0620773		0.0608804		0.0601999		0.0622881		0.0665546		0.512686		19.4477		3.33595		2.36523		Spontaneous recovery	802	21
ERR2750382	802	28	0.0704779		0.0734819		0.0731541		0.0700276		0.0672348		0.0645723		0.0648139		0.0778		0.561563		10.6706		6.91062		7.15448		Spontaneous recovery	802	28
ERR2750385	802	42	0.068512		0.0702186		0.0699888		0.0665219		0.0647632		0.062608		0.0615306		0.0683167		0.53246		8.89159		3.70717		5.50561		Spontaneous recovery	802	42
ERR2750387	802	56	0.0745989		0.0731233		0.0734447		0.0697305		0.0690689		0.0656706		0.0671743		0.0745314		0.567343		14.2192		3.98702		8.15947		Spontaneous recovery	802	56
ERR2750428	803	7	0.0759844	0.0721263	0.0688424	0.0705391	0.0682073	0.0689496	0.071322	0.0720575	0.0698401	0.0691766	0.0631721	0.0660204	0.0630768	0.0689471	0.0613581	0.0661149	0.541803	21.2858	6.28859	21.2858	6.99453	7.20612	0.176707	0.295681	Spontaneous recovery	803	7
ERR2750408	803	14	0.0561082		0.0669669		0.0584404		0.0679457		0.0656838		0.0559492		0.0711758		0.065039		0.507309		60.0553		1.89034		0.139904		Spontaneous recovery	803	14
ERR2750420	803	21	0.0639488		0.0683612		0.0686328		0.0740642		0.0629282		0.0695653		0.0661491		0.0614007		0.53505		26.3485		0.600303		0.420251		Spontaneous recovery	803	21
ERR2750421	803	28	0.078033		0.076643		0.0760301		0.0802847		0.0725234		0.0724965		0.0753569		0.0761047		0.607472		6.35118		2.64157		0.434494		Spontaneous recovery	803	28
ERR2750424	803	42	0.0762868		0.0707038		0.0697646		0.0673977		0.073602		0.0666492		0.0682896		0.067224		0.559918		19.4376		15.6033		0.278611		Spontaneous recovery	803	42
ERR2750426	803	56	0.0823968		0.0717176		0.0726225		0.071331		0.0704818		0.0682902		0.0696342		0.0655626		0.572037		9.23351		15.5066		0.32412		Spontaneous recovery	803	56
ERR2750463	804	7	0.0802544	0.0798775	0.0789011	0.0762915	0.170971	0.113311	0.093491	0.0823064	0.0740347	0.0786296	0.0765868	0.0723572	0.0696616	0.0726361	0.0819636	0.243606	0.725864	12.6254	9.79743	12.6254	5.26687	7.7216	0.192367	0.532452	Spontaneous recovery	804	7
ERR2750445	804	14	0.081568		0.0739932		0.110937		0.0820954		0.0753178		0.0707826		0.0680203		0.0836471		0.646362		7.92677		8.1744		0.336916		Spontaneous recovery	804	14
ERR2750455	804	21	0.0820345		0.0758034		0.0854967		0.0807514		0.0739614		0.0711263		0.0674928		0.0896877		0.626354		10.0668		12.7225		0.270125		Spontaneous recovery	804	21
ERR2750456	804	28	0.0811547		0.0759196		0.0792935		0.0806167		0.0765333		0.0753415		0.069009		0.0849301		0.622798		9.86221		12.4754		1.24351		Spontaneous recovery	804	28
ERR2750459	804	42	0.0775755		0.0755009		0.102758		0.0781534		0.074301		0.069742		0.068045		0.0800112		0.626087		6.95848		5.54568		0.566466		Spontaneous recovery	804	42
ERR2750461	804	56	0.0766781		0.077631		0.130408		0.0787305		0.0976298		0.0705639		0.0935879		1.0414		1.66663		31.1407		2.1447		0.585328		Spontaneous recovery	804	56
ERR2750498	805	7	0.0565817	0.0603403	0.0529821	0.0667833	0.0500692	0.0604814	0.0566717	0.0720798	0.0516264	0.0571282	0.048179	0.0537062	0.0522111	0.0548617	0.0518356	0.0646733	0.420157	42.0149	51.5699	42.0149	0.869275	2.87626	0.0487465	2.9501	Spontaneous recovery	805	7
ERR2750477	805	14	0.06329		0.0689832		0.0612327		0.078495		0.057971		0.0528839		0.0539146		0.0701061		0.506876		43.417		3.62104		0.0973681		Spontaneous recovery	805	14
ERR2750490	805	21	0.0564251		0.0629313		0.0558431		0.0709905		0.0543421		0.0494023		0.051711		0.0609983		0.462644		33.3061		2.80624		0.0856046		Spontaneous recovery	805	21
ERR2750491	805	28	0.0570725		0.0701006		0.0634013		0.078044		0.0561616		0.052417		0.0525457		0.0680309		0.497774		57.2358		4.80983		0.0605195		Spontaneous recovery	805	28
ERR2750494	805	42	0.0661818		0.0711371		0.0660383		0.0723324		0.0599884		0.0607176		0.0603533		0.0658949		0.522644		34.9141		2.0353		3.94002		Spontaneous recovery	805	42
ERR2750496	805	56	0.0624905		0.0745654		0.066304		0.075945		0.0626795		0.0586371		0.0584346		0.0711737		0.53023		31.6465		3.11585		13.4683		Spontaneous recovery	805	56
ERR2750529	806	7	0.118819	0.0716229	0.0792336	0.102052	0.0404937	0.0693597	0.172577	0.0830742	0.0496933	0.0839697	0.0422341	0.0558618	0.0363129	0.131663	0.0522577	0.0687161	0.59162	25.1527	19.9295	25.1527	0.0663659	0.0706942	0.0200053	0.405209	Spontaneous recovery	806	7
ERR2750512	806	14	0.0677044		0.0550466		0.126837		0.0450354		0.0447856		0.0749208		0.0954652		0.0589666		0.568761		1.23261		0.0132101		0.0250235		Spontaneous recovery	806	14
ERR2750522	806	21	0.0636891		0.0927883		0.0513011		0.0573586		0.0655303		0.0492916		0.474601		0.0934555		0.948016		40.6533		0.0790519		0.0600094		Spontaneous recovery	806	21
ERR2750523	806	28	0.0632841		0.0971797		0.0723778		0.0751892		0.132419		0.0597793		0.0765841		0.0746286		0.651441		22.7481		0.0866832		0.0616428		Spontaneous recovery	806	28
ERR2750526	806	42	0.0625612		0.217869		0.0669239		0.0885349		0.0572925		0.0576438		0.0557387		0.0730404		0.679605		24.916		0.089394		0.995611		Spontaneous recovery	806	42
ERR2750527	806	56	0.0536799		0.0701948		0.0582253		0.0597507		0.154098		0.0513012		0.0512756		0.059948		0.558473		41.4368		0.08946		1.26896		Spontaneous recovery	806	56
ERR2750568	807	7	0.0740523	0.0664096	0.0634895	0.0612692	0.0679212	0.0713943	0.0609068	0.0700217	0.056019	0.0585504	0.061037	0.0585777	0.0556277	0.0597625	0.0605123	0.0623753	0.499566	34.1188	35.4947	34.1188	0.192365	0.187334	0.0914365	0.103323	Spontaneous recovery	807	7
ERR2750547	807	14	0.0625968		0.0574992		0.0592786		0.0862671		0.0584432		0.0570167		0.0625803		0.0629323		0.506614		35.6222		0.195081		0.0814738		Spontaneous recovery	807	14
ERR2750560	807	21	0.0603616		0.0572869		0.0575134		0.0620101		0.0570227		0.0540576		0.0554916		0.0594651		0.463209		34.7204		0.189713		0.0847115		Spontaneous recovery	807	21
ERR2750561	807	28	0.0650217		0.0604751		0.0569335		0.0654336		0.0566086		0.0559836		0.0574897		0.0590087		0.476955		35.3284		0.173428		0.100884		Spontaneous recovery	807	28
ERR2750564	807	42	0.0630507		0.0596662		0.06129		0.0685639		0.0562946		0.0575294		0.0611867		0.0630522		0.490634		46.1039		0.235613		0.133911		Spontaneous recovery	807	42
ERR2750566	807	56	0.0733746		0.0691985		0.125429		0.0769484		0.0669143		0.0658419		0.066199		0.069281		0.613187		17.443		0.137805		0.127521		Spontaneous recovery	807	56
ERR2750216	708	56	0.0550268		0.0573409		0.051742		0.0483341		0.0505204		0.0526208		0.0456165		0.0530453		0.414247		40.2243		0.362336		10.4942		Recovery with probiotics	708	56

## Sheet: PRJEB33500
Table S2. Statistics and normalized percentage of reads with phylogroup-specific 18-mers in microbiomes of overweight individuals before and after adherence to a Mediterranean diet (PRJEB33500)
Tables on the sheet
1	Biota from people with obesity
2	Biota from people with obesity after 8 weeks of the Mediterranean diet
3	Biota from people with obesity and high (>5%) level of Prevotella
4	Biota from people with obesity and high (>5%) level of Prevotella after the Mediterranean diet
5	Biota from people with obesity and low (≤3%) level of Prevotella
6	Biota from people with obesity and low (≤3%) level of Prevotella after the Mediterranean diet
General Statistics
A v e r a g e p e r c e n t a g e i n m i c r o b i o m e s
				2. Biota from people with obesity								4. Biota from people with obesity								6. Biota from people with obesity
				after 8 weeks of the Mediterranean				3. Biota from people with obesity				and high (>5%) level of Prevotella				5. Biota from people with obesity				and low (≤3%) level of Prevotella
1. Biota from people with obesity				diet				and high (>5%) level of Prevotella				after the Mediterranean diet				and low (≤3%) level of Prevotella				after the Mediterranean diet
86 paired samples				86 paired samples				16 paired samples				22 paired samples				30 paired samples				31 paired samples
	%	SEM (SigmaPlot)			%	SEM (SigmaPlot)			%	SEM (SigmaPlot)			%	SEM (SigmaPlot)			%	SEM (SigmaPlot)			%	SEM (SigmaPlot)
A	0.153826	0.00409		A	0.148834	0.00352		A	0.160328	0.00811		A	0.148569	0.00732		A	0.147772	0.00414		A	0.147658	0.004
B1	0.148954	0.00438		B1	0.14449	0.00273		B1	0.156978	0.00794		B1	0.150619	0.00504		B1	0.148945	0.00578		B1	0.14256	0.00329
B2	0.155443	0.00549		B2	0.147703	0.00486		B2	0.171338	0.0159		B2	0.158038	0.0152		B2	0.150133	0.00631		B2	0.14412	0.00412
C	0.144235	0.00335		C	0.145188	0.00279		C	0.162091	0.00769		C	0.151387	0.00453		C	0.138656	0.0034		C	0.143484	0.00345
D	0.186861	0.0346		D	0.139076	0.00332		D	0.329763	0.179		D	0.144169	0.00876		D	0.155175	0.0135		D	0.137441	0.00346
E	0.135433	0.00277		E	0.136189	0.00311		E	0.1433	0.00915		E	0.134038	0.00665		E	0.133666	0.00289		E	0.137345	0.00365
F	0.135189	0.00305		F	0.133837	0.00293		F	0.146077	0.00954		F	0.136708	0.0067		F	0.1324	0.00323		F	0.132916	0.00336
G	0.143129	0.00363		G	0.142215	0.00359		G	0.146758	0.0106		G	0.138008	0.00859		G	0.140576	0.00403		G	0.143526	0.004
Bacteroides	39.6237	2.522		Bacteroides	37.4202	2.006		Bacteroides	28.7255	3.901		Bacteroides	28.2652	3.002		Bacteroides	42.1174	3.168		Bacteroides	40.361	2.318
Prevotella	3.17566	0.669		Prevotella	4.10742	0.879		Prevotella	10.9976	1.71		Prevotella	12.395	1.805		Prevotella	0.997064	0.11		Prevotella	1.19762	0.135
Ruminococcus	1.45649	0.337		Ruminococcus	2.14278	0.454		Ruminococcus	1.07276	0.566		Ruminococcus	0.756214	0.212		Ruminococcus	1.63097	0.444		Ruminococcus	2.70088	0.597
1. Biota from individuals with obesity
		Escherichia coli phylogroups																Genera
Accession ID	Participant code	A	A_mean	B1	B1_mean	B2	B2_mean	C	C_mean	D	D_mean	E	E_mean	F	F_mean	G	G_mean	Bacteroides	Bact_mean	Prevotella	Prev_mean	Ruminococcus	Rumin_mean	Participant code	Sample type
ERR3857146	D1	0.12346	0.121862	0.138995	0.138917	0.126763	0.126099	0.138406	0.138157	0.116581	0.118093	0.117981	0.120785	0.110488	0.108116	0.12602	0.127592	42.3772	42.3925	13.6769	13.6482	0.0835425	0.0826794	D1	Biota from people with obesity
ERR3857147	D1	0.120263		0.138839		0.125435		0.137908		0.119605		0.123588		0.105744		0.129163		42.4077		13.6195		0.0818162		D1	Biota from people with obesity
ERR3857205	D12	0.159207	0.160436	0.140604	0.142999	0.16469	0.165015	0.145425	0.142405	0.146084	0.147394	0.141156	0.140434	0.130846	0.131468	0.146276	0.147765	22.1602	22.3188	0.758562	0.759748	3.02701	3.05443	D12	Biota from people with obesity
ERR3857206	D12	0.161665		0.145394		0.16534		0.139385		0.148704		0.139713		0.13209		0.149254		22.4774		0.760935		3.08184		D12	Biota from people with obesity
ERR3857215	D16	0.138482	0.140083	0.130638	0.131904	0.13809	0.138498	0.138604	0.137246	0.133069	0.135498	0.124163	0.125742	0.142476	0.144204	0.130372	0.135228	42.3767	42.5961	0.580161	0.584385	0.990838	0.994856	D16	Biota from people with obesity
ERR3857216	D16	0.141684		0.13317		0.138906		0.135888		0.137926		0.127321		0.145932		0.140084		42.8155		0.588609		0.998874		D16	Biota from people with obesity
ERR3857279	D21	0.148481	0.159542	0.158567	0.154303	0.164118	0.162724	0.153553	0.146482	0.146343	0.152576	0.139308	0.136913	0.147377	0.14171	0.14831	0.1481	28.5219	28.7325	1.55763	1.56992	1.49624	1.49442	D21	Biota from people with obesity
ERR3857280	D21	0.170602		0.150039		0.16133		0.139412		0.15881		0.134518		0.136043		0.14789		28.9432		1.58222		1.49261		D21	Biota from people with obesity
ERR3857305	D22	0.164043	0.163458	0.141405	0.141396	0.150426	0.149267	0.135826	0.133829	0.127344	0.128599	0.13514	0.13507	0.122169	0.123916	0.139179	0.14039	33.9387	34.053	0.277682	0.274266	5.76242	5.81058	D22	Biota from people with obesity
ERR3857306	D22	0.162873		0.141386		0.148108		0.131831		0.129853		0.135001		0.125664		0.141602		34.1673		0.270849		5.85873		D22	Biota from people with obesity
ERR3857254	D25	0.164677	0.165873	0.134694	0.13256	0.181629	0.181759	0.144281	0.141724	1.58629	1.58316	0.128837	0.131192	0.145722	0.146131	0.144483	0.142858	12.8714	12.873	17.3688	17.368	0.264301	0.263856	D25	Biota from people with obesity
ERR3857255	D25	0.167069		0.130426		0.181889		0.139168		1.58003		0.133547		0.146539		0.141234		12.8745		17.3672		0.263411		D25	Biota from people with obesity
ERR3857037	D26	0.152424	0.148732	0.14703	0.152882	0.158215	0.15777	0.15168	0.152162	0.142132	0.140758	0.134292	0.136131	0.163075	0.163208	0.136358	0.13788	29.5365	29.3833	8.85627	8.83977	0.17775	0.184122	D26	Biota from people with obesity
ERR3857038	D26	0.14504		0.158735		0.157326		0.152644		0.139384		0.137969		0.163341		0.139402		29.23		8.82326		0.190494		D26	Biota from people with obesity
ERR3857484	D27	0.124651	0.123299	0.115814	0.115573	0.192951	0.194225	0.111807	0.10983	0.117518	0.117312	0.128441	0.125164	0.110028	0.109035	0.113087	0.113824	58.6104	58.1482	0.915909	0.916968	0.707307	0.707403	D27	Biota from people with obesity
ERR3857485	D27	0.121946		0.115332		0.195499		0.107853		0.117106		0.121887		0.108041		0.114562		57.686		0.918027		0.7075		D27	Biota from people with obesity
ERR3857512	D28	0.138504	0.136689	0.127104	0.126812	0.109699	0.108692	0.111238	0.109267	0.113356	0.111626	0.116265	0.11899	0.115195	0.114675	0.132706	0.128451	68.2484	67.4536	1.17956	1.18867	0.0295017	0.0297611	D28	Biota from people with obesity
ERR3857513	D28	0.134874		0.126521		0.107686		0.107296		0.109897		0.121716		0.114156		0.124195		66.6588		1.19778		0.0300205		D28	Biota from people with obesity
ERR3857100	D3	0.22451	0.221974	0.164275	0.164483	0.172246	0.172212	0.164279	0.162437	0.179785	0.177821	0.146778	0.145741	0.158899	0.159033	0.19164	0.195958	76.8289	76.8657	1.49712	1.48839	0.0174586	0.0178042	D3	Biota from people with obesity
ERR3857101	D3	0.219439		0.164692		0.172177		0.160594		0.175857		0.144704		0.159167		0.200275		76.9024		1.47965		0.0181498		D3	Biota from people with obesity
ERR3857570	D31	0.136145	0.134089	0.134929	0.133663	0.125077	0.125716	0.124593	0.126335	0.130535	0.129629	0.123598	0.123614	0.115991	0.114489	0.114692	0.118595	20.7027	20.6323	0.467637	0.471566	0.386658	0.380018	D31	Biota from people with obesity
ERR3857571	D31	0.132033		0.132396		0.126354		0.128078		0.128722		0.12363		0.112986		0.122498		20.5619		0.475496		0.373378		D31	Biota from people with obesity
ERR3857532	D32	0.125215	0.123867	0.1283	0.126194	0.132746	0.131512	0.135618	0.132546	0.125389	0.12549	0.120428	0.119067	0.134255	0.130251	0.122765	0.116956	33.9616	33.6228	3.93828	3.97586	4.29761	4.27025	D32	Biota from people with obesity
ERR3857533	D32	0.122518		0.124088		0.130277		0.129474		0.125591		0.117706		0.126248		0.111146		33.2841		4.01344		4.24289		D32	Biota from people with obesity
ERR3857782	D35	0.142299	0.136831	0.137827	0.136444	0.11601	0.111935	0.155767	0.150995	0.108293	0.107552	0.104618	0.105311	0.106453	0.105936	0.0962617	0.0947708	37.5201	37.211	18.2247	18.2684	1.29578	1.28995	D35	Biota from people with obesity
ERR3857783	D35	0.131364		0.135061		0.10786		0.146223		0.106812		0.106005		0.105419		0.0932799		36.9019		18.3122		1.28413		D35	Biota from people with obesity
ERR3857778	D36	0.251931	0.239254	0.150955	0.149956	0.180289	0.177111	0.201447	0.19559	0.193033	0.187032	0.155844	0.154851	0.167913	0.165434	0.179218	0.1751	22.9088	22.6195	4.33819	4.33216	0.778812	0.780353	D36	Biota from people with obesity
ERR3857779	D36	0.226576		0.148958		0.173934		0.189733		0.181032		0.153857		0.162955		0.170982		22.3303		4.32613		0.781894		D36	Biota from people with obesity
ERR3857816	D37	0.133227	0.133964	0.146753	0.14199	0.133713	0.130027	0.131225	0.134331	0.230459	0.229203	0.130561	0.127495	0.123288	0.121767	0.137654	0.130214	27.9726	27.4699	0.341987	0.340376	1.74934	1.70666	D37	Biota from people with obesity
ERR3857817	D37	0.134701		0.137227		0.12634		0.137438		0.227946		0.124429		0.120245		0.122774		26.9673		0.338765		1.66398		D37	Biota from people with obesity
ERR3857795	D38	0.148724	0.148365	0.261201	0.262876	0.126609	0.125208	0.127482	0.126936	0.519975	0.523414	0.131816	0.128422	0.145148	0.141304	0.141004	0.140492	61.274	60.821	0.623533	0.633621	0.427734	0.43277	D38	Biota from people with obesity
ERR3857796	D38	0.148006		0.264551		0.123806		0.12639		0.526852		0.125028		0.13746		0.13998		60.368		0.643709		0.437806		D38	Biota from people with obesity
ERR3857128	D4	0.167267	0.164556	0.223088	0.223122	0.145339	0.143865	0.147214	0.14874	0.150782	0.152651	0.15474	0.154769	0.146187	0.145139	0.156674	0.156869	16.1587	16.1978	0.865	0.86943	2.14977	2.16432	D4	Biota from people with obesity
ERR3857129	D4	0.161845		0.223156		0.142392		0.150265		0.154521		0.154797		0.144092		0.157063		16.2369		0.873861		2.17887		D4	Biota from people with obesity
ERR3857901	D40	0.124744	0.12473	0.11201	0.114589	0.109204	0.111018	0.13473	0.136414	0.116004	0.11588	0.11001	0.110167	0.107879	0.108058	0.1175	0.116855	75.342	75.4341	1.38855	1.38427	0.0401496	0.0395642	D40	Biota from people with obesity
ERR3857902	D40	0.124716		0.117168		0.112831		0.138098		0.115757		0.110323		0.108237		0.11621		75.5261		1.37999		0.0389788		D40	Biota from people with obesity
ERR3857949	D42	0.158246	0.159713	0.17256	0.174035	0.172168	0.172432	0.168142	0.1668	0.167144	0.16441	0.167457	0.165239	0.15915	0.156113	0.170782	0.172293	34.7715	34.6087	1.25941	1.26092	0.442815	0.443379	D42	Biota from people with obesity
ERR3857950	D42	0.161179		0.175509		0.172696		0.165459		0.161675		0.163021		0.153077		0.173804		34.446		1.26243		0.443944		D42	Biota from people with obesity
ERR3857944	D43	0.185684	0.182984	0.180396	0.181458	0.194998	0.195002	0.165609	0.165297	0.183308	0.182988	0.160405	0.161025	0.171402	0.169114	0.181758	0.181484	26.6735	26.6072	2.20945	2.21051	0.76248	0.754058	D43	Biota from people with obesity
ERR3857945	D43	0.180284		0.18252		0.195006		0.164984		0.182669		0.161646		0.166826		0.181209		26.5408		2.21157		0.745635		D43	Biota from people with obesity
ERR3857824	D46	0.163382	0.165135	0.155705	0.155644	0.1572	0.161674	0.14837	0.15265	0.173771	0.172281	0.143997	0.147213	0.138652	0.139479	0.157777	0.159424	34.1412	34.3523	6.82694	6.83312	0.797264	0.792503	D46	Biota from people with obesity
ERR3857825	D46	0.166888		0.155582		0.166149		0.156929		0.170792		0.15043		0.140305		0.16107		34.5634		6.83931		0.787742		D46	Biota from people with obesity
ERR3857423	D5	0.180989	0.175493	0.120498	0.120554	0.146624	0.144914	0.123906	0.12028	0.120468	0.121996	0.113614	0.110676	0.114775	0.115729	0.138906	0.13452	47.8833	47.6733	3.4657	3.44168	0.0734905	0.0689012	D5	Biota from people with obesity
ERR3857424	D5	0.169996		0.12061		0.143203		0.116655		0.123525		0.107739		0.116683		0.130133		47.4632		3.41766		0.0643119		D5	Biota from people with obesity
ERR3857766	D51	0.18486	0.185253	0.157492	0.160112	0.25947	0.258654	0.177906	0.178145	0.169059	0.168127	0.17522	0.176859	0.157781	0.159918	0.157137	0.154805	34.8355	35.409	7.41771	7.28664	0.610831	0.609585	D51	Biota from people with obesity
ERR3857767	D51	0.185646		0.162733		0.257837		0.178384		0.167194		0.178498		0.162055		0.152474		35.9826		7.15557		0.608338		D51	Biota from people with obesity
ERR3857750	D52	0.14124	0.141524	0.133247	0.134917	0.121157	0.122109	0.112715	0.118146	0.118989	0.120331	0.125667	0.126333	0.119167	0.118589	0.117734	0.120323	44.6298	45.866	0.293864	0.288735	1.55724	1.57936	D52	Biota from people with obesity
ERR3857751	D52	0.141807		0.136587		0.123062		0.123578		0.121672		0.126999		0.118011		0.122913		47.1023		0.283605		1.60147		D52	Biota from people with obesity
ERR3857654	D53	0.173398	0.172145	0.190137	0.193396	0.191769	0.193694	0.20584	0.195441	0.181201	0.183459	0.147215	0.14859	0.163858	0.166906	0.201176	0.20017	25.4482	25.4057	9.89627	9.85796	4.90688	4.91734	D53	Biota from people with obesity
ERR3857655	D53	0.170891		0.196655		0.19562		0.185041		0.185717		0.149965		0.169954		0.199164		25.3632		9.81965		4.92779		D53	Biota from people with obesity
ERR3857467	D6	0.127424	0.123739	0.132134	0.133349	0.12603	0.125163	0.12072	0.120991	0.127875	0.12746	0.128267	0.127786	0.114259	0.115011	0.124581	0.123074	33.6908	33.435	0.608847	0.606262	0.428504	0.42167	D6	Biota from people with obesity
ERR3857468	D6	0.120055		0.134564		0.124296		0.121261		0.127045		0.127306		0.115763		0.121567		33.1791		0.603677		0.414836		D6	Biota from people with obesity
ERR3857170	D9	0.190623	0.188682	0.137019	0.138723	0.159346	0.159796	0.144024	0.149788	0.15358	0.154361	0.136287	0.136748	0.1301	0.133541	0.165035	0.164232	54.7567	54.9139	3.65945	3.69596	0.0784858	0.0809844	D9	Biota from people with obesity
ERR3857171	D9	0.186742		0.140426		0.160245		0.155553		0.155141		0.137209		0.136982		0.163429		55.0711		3.73246		0.083483		D9	Biota from people with obesity
ERR3857642	P10	0.129078	0.124876	0.150709	0.149892	0.139764	0.137319	0.145884	0.139508	0.135792	0.132962	0.135411	0.133896	0.149503	0.151527	0.13199	0.131531	46.0771	46.3304	0.677938	0.659677	0.404866	0.397681	P10	Biota from people with obesity
ERR3857643	P10	0.120675		0.149076		0.134874		0.133131		0.130131		0.132381		0.153552		0.131073		46.5837		0.641417		0.390496		P10	Biota from people with obesity
ERR3857586	P11	0.148109	0.148439	0.14585	0.14753	0.149181	0.148527	0.162522	0.164804	0.167323	0.16746	0.145596	0.142737	0.143836	0.146458	0.162237	0.164016	34.2183	34.0615	0.476737	0.484815	1.34367	1.34452	P11	Biota from people with obesity
ERR3857587	P11	0.148769		0.149211		0.147873		0.167085		0.167597		0.139878		0.14908		0.165795		33.9046		0.492894		1.34537		P11	Biota from people with obesity
ERR3857722	P12	0.132672	0.136168	0.123713	0.123203	0.123066	0.125074	0.112649	0.114375	0.123978	0.124119	0.124465	0.124251	0.113071	0.114776	0.120714	0.125978	44.8366	44.812	0.952302	0.949841	2.00271	2.01055	P12	Biota from people with obesity
ERR3857723	P12	0.139664		0.122692		0.127083		0.116101		0.12426		0.124037		0.116481		0.131243		44.7875		0.94738		2.0184		P12	Biota from people with obesity
ERR3857706	P13	0.163137	0.164263	0.150972	0.150787	0.152021	0.151166	0.146104	0.141024	0.144759	0.14355	0.147307	0.147389	0.136337	0.139316	0.154594	0.152009	49.8544	49.8318	1.00519	1.00359	0.524865	0.521984	P13	Biota from people with obesity
ERR3857707	P13	0.165389		0.150603		0.150312		0.135943		0.142342		0.147472		0.142295		0.149425		49.8091		1.00199		0.519103		P13	Biota from people with obesity
ERR3857678	P18	0.159724	0.161387	0.155732	0.154518	0.271319	0.271632	0.149681	0.154367	0.146115	0.147243	0.141736	0.143082	0.128366	0.127286	0.165907	0.170323	46.9215	46.96	1.36523	1.38395	1.66354	1.66465	P18	Biota from people with obesity
ERR3857679	P18	0.163049		0.153304		0.271945		0.159053		0.14837		0.144427		0.126206		0.174738		46.9986		1.40268		1.66575		P18	Biota from people with obesity
ERR3857714	P19	0.114985	0.116353	0.117343	0.117925	0.161718	0.162529	0.121616	0.123907	0.148666	0.14566	0.117476	0.1168	0.118976	0.118105	0.112348	0.116272	55.5038	55.5634	1.12239	1.12624	0.427966	0.432648	P19	Biota from people with obesity
ERR3857715	P19	0.117721		0.118507		0.16334		0.126197		0.142654		0.116124		0.117233		0.120197		55.623		1.13008		0.437331		P19	Biota from people with obesity
ERR3857987	P21	0.131613	0.131979	0.133971	0.134754	0.138024	0.13724	0.145825	0.14386	0.130658	0.131183	0.126027	0.125503	0.12588	0.126202	0.12125	0.121545	46.7118	46.7346	0.556287	0.560814	0.740492	0.73868	P21	Biota from people with obesity
ERR3857988	P21	0.132344		0.135537		0.136456		0.141895		0.131708		0.124979		0.126525		0.121841		46.7574		0.565341		0.736869		P21	Biota from people with obesity
ERR3857981	P22	0.136708	0.136718	0.151227	0.151283	0.147237	0.14588	0.140128	0.138325	0.13459	0.135693	0.136427	0.137333	0.134151	0.134106	0.1402	0.139635	19.228	19.1792	2.19709	2.21295	3.21093	3.20735	P22	Biota from people with obesity
ERR3857982	P22	0.136728		0.151338		0.144524		0.136522		0.136796		0.138238		0.134061		0.13907		19.1303		2.22881		3.20378		P22	Biota from people with obesity
ERR3857881	P25	0.185771	0.18679	0.187113	0.185871	0.176794	0.17912	0.185119	0.187457	0.160036	0.164677	0.178115	0.180321	0.176956	0.178925	0.152737	0.156567	12.7484	12.777	5.88282	5.87844	0.437755	0.442077	P25	Biota from people with obesity
ERR3857882	P25	0.187809		0.18463		0.181446		0.189795		0.169318		0.182527		0.180894		0.160397		12.8056		5.87407		0.4464		P25	Biota from people with obesity
ERR3857895	P26	0.157362	0.162353	0.164441	0.16776	0.203157	0.205031	0.160522	0.161812	0.15035	0.150485	0.148708	0.151093	0.14769	0.149451	0.142281	0.142548	26.6828	26.6496	0.906776	0.897392	3.52134	3.50102	P26	Biota from people with obesity
ERR3857896	P26	0.167343		0.171078		0.206904		0.163101		0.150619		0.153478		0.151211		0.142814		26.6164		0.888007		3.48071		P26	Biota from people with obesity
ERR3857977	P27	0.126324	0.129328	0.136389	0.137798	0.120282	0.121129	0.127193	0.128848	0.115086	0.115922	0.113697	0.114672	0.134684	0.13406	0.127052	0.126663	56.5576	56.6311	0.710798	0.716379	12.5375	12.5216	P27	Biota from people with obesity
ERR3857978	P27	0.132333		0.139207		0.121977		0.130504		0.116758		0.115648		0.133436		0.126274		56.7046		0.721959		12.5058		P27	Biota from people with obesity
ERR3857002	P3	0.144001	0.143416	0.118767	0.117687	0.113495	0.113575	0.112916	0.113842	0.114343	0.113424	0.102545	0.104559	0.112011	0.109491	0.12083	0.119708	68.5453	68.4869	0.411007	0.410955	0.137426	0.138023	P3	Biota from people with obesity
ERR3857003	P3	0.142831		0.116607		0.113655		0.114768		0.112504		0.106573		0.106971		0.118585		68.4286		0.410903		0.138619		P3	Biota from people with obesity
ERR3857907	P30	0.181907	0.183557	0.16473	0.166785	0.174142	0.176261	0.169738	0.170101	0.164112	0.167836	0.160623	0.162673	0.158538	0.158296	0.170237	0.171163	31.5488	31.543	2.10232	2.11378	0.379371	0.377143	P30	Biota from people with obesity
ERR3857908	P30	0.185207		0.168841		0.178379		0.170463		0.17156		0.164724		0.158054		0.172088		31.5373		2.12523		0.374914		P30	Biota from people with obesity
ERR3857390	P4	0.122625	0.124969	0.116074	0.116194	0.116174	0.116369	0.113721	0.116759	0.114416	0.112236	0.113195	0.111719	0.106276	0.105281	0.118848	0.113684	47.9581	47.968	0.301245	0.307928	0.209716	0.208759	P4	Biota from people with obesity
ERR3857391	P4	0.127314		0.116314		0.116564		0.119796		0.110055		0.110243		0.104286		0.108519		47.9779		0.31461		0.207802		P4	Biota from people with obesity
ERR3857350	P5	0.171087	0.171424	0.141434	0.145442	0.197718	0.196036	0.1467	0.1475	0.152849	0.152821	0.143772	0.14592	0.131184	0.127562	0.174502	0.172402	51.6583	51.6645	3.20451	3.2152	0.068815	0.0725575	P5	Biota from people with obesity
ERR3857351	P5	0.17176		0.14945		0.194354		0.148301		0.152793		0.148067		0.12394		0.170301		51.6707		3.2259		0.0763		P5	Biota from people with obesity
ERR3857380	P6	0.150427	0.150223	0.156241	0.154757	0.148596	0.151089	0.163322	0.16267	0.149778	0.150676	0.140076	0.141359	0.142662	0.144014	0.151519	0.152277	17.5474	17.5316	2.24408	2.23557	1.68882	1.67833	P6	Biota from people with obesity
ERR3857381	P6	0.15002		0.153274		0.153582		0.162018		0.151575		0.142642		0.145366		0.153036		17.5157		2.22706		1.66785		P6	Biota from people with obesity
2. Biota from people with obesity after 8 weeks of Mediterranean diet
		Escherichia coli phylogroups																Genera
Accession ID	Participant code	A	A_mean	B1	B1_mean	B2	B2_mean	C	C_mean	D	D_mean	E	E_mean	F	F_mean	G	G_mean	Bacteroides	Bact_mean	Prevotella	Prev_mean	Ruminococcus	Rumin_mean	Participant code	Sample type
ERR3857109	D1	0.107806	0.109199	0.135227	0.133319	0.119307	0.119783	0.125627	0.12369	0.113787	0.114832	0.116573	0.116753	0.102105	0.100352	0.12281	0.124467	10.6594	10.7243	18.1236	18.0154	0.214671	0.206957	D1	8 weeks of Mediterranian diet
ERR3857110	D1	0.110593		0.13141		0.12026		0.121753		0.115877		0.116933		0.0985993		0.126124		10.7892		17.9071		0.199243		D1	8 weeks of Mediterranian diet
ERR3857155	D12	0.137133	0.138214	0.13899	0.139908	0.135055	0.136477	0.135558	0.138569	0.142947	0.144274	0.12953	0.130588	0.140618	0.14235	0.141132	0.140902	33.4583	33.6469	0.948371	0.958155	12.797	12.8374	D12	8 weeks of Mediterranian diet
ERR3857156	D12	0.139295		0.140825		0.137898		0.14158		0.145601		0.131645		0.144081		0.140672		33.8356		0.967938		12.8777		D12	8 weeks of Mediterranian diet
ERR3857175	D16	0.141055	0.140551	0.139294	0.140332	0.154303	0.156799	0.144764	0.146165	0.140367	0.138427	0.132503	0.133418	0.140342	0.141219	0.142836	0.144912	41.3911	41.623	0.516522	0.510856	0.845266	0.847429	D16	8 weeks of Mediterranian diet
ERR3857176	D16	0.140046		0.14137		0.159294		0.147566		0.136487		0.134332		0.142095		0.146987		41.8549		0.505191		0.849593		D16	8 weeks of Mediterranian diet
ERR3857263	D21	0.148801	0.147085	0.147928	0.149815	0.154891	0.154048	0.16103	0.165947	0.13902	0.136492	0.140332	0.142807	0.143904	0.141589	0.148267	0.147257	32.7796	33.0418	1.66994	1.64487	3.87758	3.90206	D21	8 weeks of Mediterranian diet
ERR3857264	D21	0.145368		0.151703		0.153206		0.170865		0.133964		0.145283		0.139275		0.146248		33.304		1.61979		3.92654		D21	8 weeks of Mediterranian diet
ERR3857290	D22	0.121594	0.123586	0.121344	0.120697	0.114865	0.113645	0.11605	0.122377	0.111567	0.110759	0.110441	0.109825	0.11139	0.110805	0.116328	0.121081	45.2816	45.5139	0.274792	0.267761	8.80262	8.82345	D22	8 weeks of Mediterranian diet
ERR3857291	D22	0.125579		0.120049		0.112425		0.128703		0.109951		0.109208		0.110219		0.125834		45.7461		0.26073		8.84428		D22	8 weeks of Mediterranian diet
ERR3857017	D25	0.164491	0.164613	0.148663	0.14564	0.155397	0.15573	0.142279	0.146878	0.148108	0.147775	0.131404	0.131925	0.144974	0.144404	0.148671	0.148184	12.8278	12.7428	19.4257	19.3767	0.324813	0.331531	D25	8 weeks of Mediterranian diet
ERR3857018	D25	0.164735		0.142616		0.156063		0.151476		0.147443		0.132447		0.143833		0.147698		12.6578		19.3277		0.338249		D25	8 weeks of Mediterranian diet
ERR3857027	D26	0.158168	0.155998	0.158626	0.160204	0.156186	0.154757	0.165559	0.166139	0.137772	0.13534	0.131378	0.129264	0.174996	0.172201	0.138701	0.139132	25.168	24.9948	11.8613	11.857	0.112532	0.10872	D26	8 weeks of Mediterranian diet
ERR3857028	D26	0.153829		0.161783		0.153328		0.166719		0.132907		0.12715		0.169406		0.139564		24.8216		11.8526		0.104908		D26	8 weeks of Mediterranian diet
ERR3857516	D27	0.145118	0.144212	0.129468	0.125777	0.144144	0.141311	0.127522	0.124546	0.131236	0.127286	0.203986	0.199859	0.122797	0.121032	0.147162	0.139154	34.1563	33.5549	0.512459	0.505799	4.55335	4.48052	D27	8 weeks of Mediterranian diet
ERR3857517	D27	0.143305		0.122086		0.138478		0.12157		0.123335		0.195733		0.119268		0.131146		32.9535		0.49914		4.40769		D27	8 weeks of Mediterranian diet
ERR3857528	D28	0.180893	0.177901	0.159108	0.155977	0.151897	0.150929	0.15712	0.155179	0.154078	0.150447	0.155798	0.153712	0.150096	0.144681	0.154357	0.154552	51.922	51.23	1.33237	1.32929	0.0954271	0.0957419	D28	8 weeks of Mediterranian diet
ERR3857529	D28	0.17491		0.152845		0.14996		0.153237		0.146816		0.151626		0.139267		0.154748		50.538		1.32622		0.0960567		D28	8 weeks of Mediterranian diet
ERR3857095	D3	0.173298	0.172818	0.149874	0.150567	0.162862	0.162694	0.143941	0.145096	0.168596	0.168789	0.145563	0.14257	0.140208	0.139162	0.176032	0.178509	21.8991	21.9307	1.60087	1.6002	0.15847	0.164072	D3	8 weeks of Mediterranian diet
ERR3857096	D3	0.172337		0.15126		0.162526		0.146251		0.168982		0.139577		0.138116		0.180985		21.9622		1.59952		0.169674		D3	8 weeks of Mediterranian diet
ERR3857574	D31	0.154186	0.152827	0.142447	0.141058	0.15371	0.152423	0.144139	0.143102	0.144804	0.146208	0.134159	0.13486	0.138035	0.137454	0.158403	0.158281	38.6284	38.3177	1.9322	1.90875	0.392326	0.388133	D31	8 weeks of Mediterranian diet
ERR3857575	D31	0.151468		0.139669		0.151136		0.142065		0.147613		0.13556		0.136874		0.15816		38.0069		1.88531		0.38394		D31	8 weeks of Mediterranian diet
ERR3857540	D32	0.11259	0.111638	0.121034	0.120814	0.131281	0.127439	0.144528	0.137309	0.123042	0.120721	0.102513	0.102514	0.128471	0.128033	0.0958414	0.0961822	39.2332	38.9544	13.2817	13.3764	1.02199	1.01465	D32	8 weeks of Mediterranian diet
ERR3857541	D32	0.110685		0.120595		0.123597		0.130089		0.118401		0.102515		0.127594		0.0965229		38.6755		13.471		1.0073		D32	8 weeks of Mediterranian diet
ERR3857799	D35	0.132954	0.133228	0.132189	0.130014	0.102371	0.100468	0.135449	0.139111	0.0998796	0.0983861	0.0999771	0.0988521	0.100677	0.0974327	0.0834003	0.0810942	38.2216	37.9994	24.6412	24.6501	0.121623	0.126994	D35	8 weeks of Mediterranian diet
ERR3857800	D35	0.133503		0.127839		0.0985649		0.142774		0.0968925		0.0977271		0.0941881		0.078788		37.7771		24.6589		0.132365		D35	8 weeks of Mediterranian diet
ERR3857774	D36	0.149407	0.152608	0.168972	0.166612	0.157083	0.152449	0.155885	0.154624	0.153441	0.151916	0.14489	0.14614	0.147315	0.145716	0.169547	0.16723	32.2592	32.0321	10.8306	10.834	0.645661	0.646575	D36	8 weeks of Mediterranian diet
ERR3857775	D36	0.155809		0.164252		0.147814		0.153363		0.150391		0.14739		0.144117		0.164912		31.805		10.8375		0.647489		D36	8 weeks of Mediterranian diet
ERR3857807	D37	0.124739	0.119624	0.111515	0.113842	0.100151	0.100203	0.103572	0.105542	0.106756	0.10535	0.0982423	0.0989492	0.10197	0.0972576	0.106953	0.105168	66.7883	66.3072	0.430467	0.433166	0.658101	0.652888	D37	8 weeks of Mediterranian diet
ERR3857808	D37	0.114509		0.11617		0.100255		0.107512		0.103944		0.099656		0.0925454		0.103384		65.8261		0.435864		0.647675		D37	8 weeks of Mediterranian diet
ERR3857803	D38	0.136533	0.131365	0.132587	0.127095	0.121961	0.12238	0.138616	0.132199	0.125982	0.12454	0.128393	0.126728	0.118852	0.115514	0.113636	0.113218	56.4751	55.8372	0.965016	0.955709	0.579559	0.580045	D38	8 weeks of Mediterranian diet
ERR3857804	D38	0.126196		0.121602		0.122799		0.125782		0.123099		0.125064		0.112176		0.1128		55.1994		0.946402		0.580531		D38	8 weeks of Mediterranian diet
ERR3857418	D4	0.162327	0.162958	0.160239	0.158809	0.157563	0.155801	0.155899	0.152155	0.175668	0.173457	0.154411	0.155417	0.14094	0.140118	0.157434	0.156248	31.0286	31.0613	9.35619	9.30147	2.50642	2.46919	D4	8 weeks of Mediterranian diet
ERR3857419	D4	0.163589		0.157379		0.154038		0.148411		0.171246		0.156423		0.139296		0.155062		31.0941		9.24675		2.43195		D4	8 weeks of Mediterranian diet
ERR3857947	D40	0.136833	0.136851	0.122654	0.124116	0.121327	0.121421	0.139849	0.141703	0.120174	0.118772	0.115402	0.115794	0.120255	0.11835	0.126966	0.12578	61.5554	61.6436	1.25083	1.24567	0.0960597	0.0957775	D40	8 weeks of Mediterranian diet
ERR3857948	D40	0.136869		0.125577		0.121516		0.143557		0.117371		0.116186		0.116446		0.124594		61.7317		1.24052		0.0954952		D40	8 weeks of Mediterranian diet
ERR3857960	D42	0.167321	0.165265	0.172219	0.172572	0.167798	0.168632	0.17404	0.178134	0.16489	0.165123	0.166725	0.166813	0.160176	0.161264	0.173741	0.173763	29.8971	29.8029	1.2674	1.26781	0.442001	0.445834	D42	8 weeks of Mediterranian diet
ERR3857961	D42	0.163209		0.172924		0.169466		0.182227		0.165355		0.166901		0.162352		0.173785		29.7088		1.26822		0.449666		D42	8 weeks of Mediterranian diet
ERR3857954	D43	0.185208	0.184408	0.177178	0.176954	0.179086	0.178881	0.172284	0.174325	0.173418	0.174011	0.160721	0.161482	0.166601	0.165182	0.185765	0.182511	26.1765	26.0592	1.58291	1.58133	1.33922	1.32631	D43	8 weeks of Mediterranian diet
ERR3857955	D43	0.183607		0.17673		0.178675		0.176365		0.174603		0.162242		0.163763		0.179257		25.942		1.57974		1.31341		D43	8 weeks of Mediterranian diet
ERR3857840	D46	0.174539	0.176374	0.163356	0.165876	0.177611	0.179305	0.162782	0.166693	0.201373	0.198234	0.147375	0.149642	0.145369	0.147667	0.155943	0.160751	32.9543	33.1862	8.30698	8.32948	0.989856	0.992849	D46	8 weeks of Mediterranian diet
ERR3857841	D46	0.178208		0.168395		0.180999		0.170604		0.195095		0.151908		0.149964		0.16556		33.4182		8.35197		0.995842		D46	8 weeks of Mediterranian diet
ERR3857413	D5	0.188151	0.188217	0.139719	0.136893	0.14304	0.145089	0.133364	0.129796	0.133719	0.133739	0.125717	0.124029	0.124011	0.130812	0.146843	0.147835	47.2437	46.9637	3.16668	3.14849	0.0946379	0.0937423	D5	8 weeks of Mediterranian diet
ERR3857414	D5	0.188283		0.134067		0.147139		0.126227		0.133758		0.122341		0.137612		0.148827		46.6836		3.1303		0.0928467		D5	8 weeks of Mediterranian diet
ERR3857754	D51	0.18334	0.183095	0.167829	0.169202	0.298609	0.295212	0.17269	0.171024	0.169553	0.168862	0.169498	0.170725	0.1543	0.156476	0.162276	0.161005	29.5468	29.9279	5.71839	5.56507	1.32537	1.32757	D51	8 weeks of Mediterranian diet
ERR3857755	D51	0.18285		0.170575		0.291815		0.169359		0.168171		0.171952		0.158652		0.159734		30.309		5.41174		1.32977		D51	8 weeks of Mediterranian diet
ERR3857730	D52	0.112842	0.1131	0.115608	0.115862	0.112808	0.114948	0.11082	0.116266	0.113246	0.110003	0.110555	0.111567	0.110703	0.110455	0.111512	0.113832	61.5006	62.5281	0.340434	0.335184	0.264301	0.261446	D52	8 weeks of Mediterranian diet
ERR3857731	D52	0.113359		0.116116		0.117087		0.121713		0.10676		0.112579		0.110207		0.116153		63.5557		0.329933		0.25859		D52	8 weeks of Mediterranian diet
ERR3857650	D53	0.167701	0.165181	0.16194	0.161936	0.163982	0.162405	0.167094	0.168903	0.155482	0.152662	0.145166	0.147054	0.155051	0.153987	0.169127	0.166371	24.4501	24.5078	2.0975	2.08234	4.41269	4.40503	D53	8 weeks of Mediterranian diet
ERR3857651	D53	0.162662		0.161932		0.160827		0.170712		0.149842		0.148942		0.152924		0.163616		24.5655		2.06719		4.39737		D53	8 weeks of Mediterranian diet
ERR3857442	D6	0.126795	0.125879	0.142182	0.141872	0.131622	0.131381	0.126686	0.129704	0.12263	0.12242	0.129695	0.12963	0.12417	0.127895	0.129681	0.130239	30.0058	29.7897	0.748651	0.740929	2.48267	2.45027	D6	8 weeks of Mediterranian diet
ERR3857443	D6	0.124963		0.141562		0.13114		0.132722		0.122209		0.129565		0.131619		0.130798		29.5736		0.733207		2.41786		D6	8 weeks of Mediterranian diet
ERR3857190	D9	0.166744	0.170293	0.137619	0.137651	0.144967	0.146921	0.14991	0.149348	0.143217	0.143139	0.136555	0.137757	0.134786	0.133451	0.156703	0.155504	30.1469	30.2875	2.52864	2.54139	0.169073	0.175862	D9	8 weeks of Mediterranian diet
ERR3857191	D9	0.173842		0.137682		0.148876		0.148785		0.143061		0.138958		0.132115		0.154304		30.4282		2.55415		0.18265		D9	8 weeks of Mediterranian diet
ERR3857674	P10	0.129699	0.132986	0.138912	0.144468	0.143396	0.14135	0.141245	0.142377	0.12873	0.125642	0.131298	0.129277	0.131073	0.129865	0.126256	0.12505	38.6243	38.8788	8.90847	8.88277	0.263446	0.260568	P10	8 weeks of Mediterranian diet
ERR3857675	P10	0.136273		0.150024		0.139305		0.143508		0.122554		0.127256		0.128658		0.123845		39.1332		8.85706		0.257689		P10	8 weeks of Mediterranian diet
ERR3857598	P11	0.101935	0.102743	0.112806	0.112818	0.100969	0.101019	0.113728	0.111727	0.0996122	0.0992921	0.112017	0.111699	0.0920017	0.0931373	0.110242	0.112107	49.2451	49.1207	0.799718	0.796083	5.01009	4.98394	P11	8 weeks of Mediterranian diet
ERR3857599	P11	0.10355		0.112831		0.101069		0.109727		0.098972		0.111381		0.0942728		0.113972		48.9963		0.792447		4.95779		P11	8 weeks of Mediterranian diet
ERR3857718	P12	0.14608	0.14709	0.128188	0.12819	0.127309	0.128875	0.117984	0.121061	0.128976	0.13086	0.138805	0.14027	0.118248	0.116322	0.133189	0.139104	48.7266	48.7231	1.16459	1.15631	7.35101	7.37559	P12	8 weeks of Mediterranian diet
ERR3857719	P12	0.1481		0.128193		0.13044		0.124138		0.132744		0.141736		0.114395		0.14502		48.7196		1.14803		7.40018		P12	8 weeks of Mediterranian diet
ERR3857698	P13	0.153204	0.157366	0.143146	0.145964	0.146351	0.14854	0.1541	0.15044	0.145676	0.147046	0.134303	0.137006	0.130867	0.133322	0.14682	0.151617	43.2051	43.2469	0.691602	0.686094	3.64712	3.65451	P13	8 weeks of Mediterranian diet
ERR3857699	P13	0.161529		0.148782		0.150728		0.14678		0.148417		0.13971		0.135778		0.156413		43.2888		0.680586		3.66191		P13	8 weeks of Mediterranian diet
ERR3857690	P18	0.168246	0.169621	0.164978	0.163388	0.184654	0.185091	0.15239	0.161562	0.159322	0.159702	0.151342	0.153499	0.149863	0.150146	0.176273	0.177278	25.655	25.6352	0.90935	0.914623	0.525911	0.520444	P18	8 weeks of Mediterranian diet
ERR3857691	P18	0.170995		0.161798		0.185528		0.170735		0.160081		0.155656		0.150428		0.178284		25.6155		0.919896		0.514977		P18	8 weeks of Mediterranian diet
ERR3857682	P19	0.118231	0.117727	0.118752	0.118189	0.122095	0.121272	0.130588	0.127022	0.132359	0.132962	0.116759	0.118117	0.122707	0.121249	0.119379	0.120135	50.4753	50.526	0.810756	0.818362	0.904448	0.897493	P19	8 weeks of Mediterranian diet
ERR3857683	P19	0.117223		0.117627		0.120449		0.123455		0.133565		0.119476		0.11979		0.120892		50.5767		0.825967		0.890538		P19	8 weeks of Mediterranian diet
ERR3857989	P21	0.130266	0.131971	0.123061	0.12465	0.123968	0.124702	0.136751	0.136952	0.120884	0.122302	0.118697	0.117237	0.125924	0.127451	0.114853	0.115393	58.8722	58.775	0.74849	0.75218	0.334486	0.33894	P21	8 weeks of Mediterranian diet
ERR3857990	P21	0.133675		0.126239		0.125435		0.137154		0.12372		0.115778		0.128977		0.115933		58.6777		0.75587		0.343393		P21	8 weeks of Mediterranian diet
ERR3857883	P22	0.145215	0.148425	0.151375	0.152003	0.153791	0.154042	0.140009	0.141704	0.140224	0.14135	0.134179	0.135241	0.13359	0.132756	0.16091	0.161768	34.2143	34.2048	2.63706	2.64501	0.455164	0.451347	P22	8 weeks of Mediterranian diet
ERR3857884	P22	0.151635		0.152631		0.154293		0.143399		0.142475		0.136303		0.131923		0.162627		34.1954		2.65297		0.44753		P22	8 weeks of Mediterranian diet
ERR3857887	P25	0.173504	0.17261	0.17171	0.173205	0.164412	0.163514	0.176819	0.177214	0.147873	0.148764	0.154477	0.157387	0.164637	0.166816	0.133621	0.137958	22.1641	22.1634	2.42475	2.43283	0.534399	0.536238	P25	8 weeks of Mediterranian diet
ERR3857888	P25	0.171717		0.1747		0.162616		0.17761		0.149656		0.160297		0.168995		0.142295		22.1628		2.44092		0.538078		P25	8 weeks of Mediterranian diet
ERR3857969	P26	0.149027	0.150334	0.153421	0.155271	0.175642	0.178869	0.156506	0.161932	0.131683	0.135225	0.136808	0.139682	0.134347	0.13678	0.145098	0.148028	31.7771	31.8422	0.593219	0.60212	3.00707	3.01734	P26	8 weeks of Mediterranian diet
ERR3857970	P26	0.151642		0.157121		0.182095		0.167358		0.138768		0.142557		0.139213		0.150957		31.9073		0.611021		3.02762		P26	8 weeks of Mediterranian diet
ERR3857975	P27	0.143429	0.148681	0.158802	0.161124	0.15031	0.152312	0.146547	0.149776	0.145739	0.14916	0.147593	0.15204	0.153438	0.15537	0.158073	0.160856	57.4433	57.4562	0.599206	0.606181	1.1538	1.15503	P27	8 weeks of Mediterranian diet
ERR3857976	P27	0.153933		0.163446		0.154314		0.153005		0.152581		0.156488		0.157301		0.163639		57.4692		0.613156		1.15625		P27	8 weeks of Mediterranian diet
ERR3857012	P3	0.136822	0.136962	0.136959	0.139232	0.13433	0.135821	0.145437	0.14013	0.122903	0.124293	0.132257	0.130886	0.13506	0.132155	0.122299	0.123037	41.5592	41.3221	0.327982	0.325008	10.4461	10.4481	P3	8 weeks of Mediterranian diet
ERR3857013	P3	0.137101		0.141504		0.137311		0.134823		0.125682		0.129514		0.129249		0.123775		41.085		0.322034		10.4501		P3	8 weeks of Mediterranian diet
ERR3857905	P30	0.195813	0.198485	0.160734	0.161782	0.174778	0.176218	0.153091	0.156773	0.168248	0.169703	0.154651	0.156256	0.151041	0.153293	0.170447	0.172191	35.0499	35.1418	2.88275	2.90438	5.39789	5.39186	P30	8 weeks of Mediterranian diet
ERR3857906	P30	0.201158		0.16283		0.177657		0.160454		0.171157		0.157861		0.155544		0.173935		35.2338		2.92602		5.38583		P30	8 weeks of Mediterranian diet
ERR3857335	P4	0.135223	0.134705	0.141301	0.141671	0.125826	0.126859	0.127171	0.125482	0.123017	0.120407	0.119426	0.121265	0.111732	0.113554	0.124337	0.125257	39.0363	39.1089	0.599242	0.593978	0.206922	0.211455	P4	8 weeks of Mediterranian diet
ERR3857336	P4	0.134188		0.142041		0.127893		0.123793		0.117796		0.123104		0.115377		0.126177		39.1816		0.588713		0.215989		P4	8 weeks of Mediterranian diet
ERR3857370	P5	0.151577	0.151525	0.147374	0.145857	0.154255	0.15509	0.149475	0.149133	0.141554	0.140898	0.141299	0.143698	0.127787	0.126395	0.151541	0.153556	28.2894	28.3011	1.97482	1.98389	2.8025	2.81288	P5	8 weeks of Mediterranian diet
ERR3857371	P5	0.151474		0.14434		0.155926		0.148791		0.140242		0.146097		0.125004		0.155571		28.3128		1.99295		2.82326		P5	8 weeks of Mediterranian diet
ERR3857365	P6	0.152544	0.151558	0.162273	0.16185	0.156535	0.156126	0.163861	0.165262	0.146656	0.150693	0.145994	0.143906	0.141109	0.141525	0.158829	0.158747	20.4267	20.4149	6.18903	6.1562	0.837425	0.832754	P6	8 weeks of Mediterranian diet
ERR3857366	P6	0.150571		0.161427		0.155717		0.166663		0.15473		0.141817		0.141941		0.158664		20.4031		6.12338		0.828084		P6	8 weeks of Mediterranian diet
3. Biota from people with obesity and high (>5%) level of Prevotella
		Escherichia coli phylogroups																Genera
Accession ID	Participant code	A	A_mean	B1	B1_mean	B2	B2_mean	C	C_mean	D	D_mean	E	E_mean	F	F_mean	G	G_mean	Bacteroides		Prevotella		Ruminococcus		Participant code	Sample type
ERR3857146	D1	0.12346	0.121862	0.138995	0.138917	0.126763	0.126099	0.138406	0.138157	0.116581	0.118093	0.117981	0.120785	0.110488	0.108116	0.12602	0.127592	42.3772	42.3925	13.6769	13.6482	0.0835425	0.0826794	D1	Biota from people with obesity
ERR3857147	D1	0.120263		0.138839		0.125435		0.137908		0.119605		0.123588		0.105744		0.129163		42.4077		13.6195		0.0818162		D1	Biota from people with obesity
ERR3857254	D25	0.164677	0.165873	0.134694	0.13256	0.181629	0.181759	0.144281	0.141724	1.58629	1.58316	0.128837	0.131192	0.145722	0.146131	0.144483	0.142858	12.8714	12.873	17.3688	17.368	0.264301	0.263856	D25	Biota from people with obesity
ERR3857255	D25	0.167069		0.130426		0.181889		0.139168		1.58003		0.133547		0.146539		0.141234		12.8745		17.3672		0.263411		D25	Biota from people with obesity
ERR3857037	D26	0.152424	0.148732	0.14703	0.152882	0.158215	0.15777	0.15168	0.152162	0.142132	0.140758	0.134292	0.136131	0.163075	0.163208	0.136358	0.13788	29.5365	29.3833	8.85627	8.83977	0.17775	0.184122	D26	Biota from people with obesity
ERR3857038	D26	0.14504		0.158735		0.157326		0.152644		0.139384		0.137969		0.163341		0.139402		29.23		8.82326		0.190494		D26	Biota from people with obesity
ERR3857782	D35	0.142299	0.136831	0.137827	0.136444	0.11601	0.111935	0.155767	0.150995	0.108293	0.107552	0.104618	0.105311	0.106453	0.105936	0.0962617	0.0947708	37.5201	37.211	18.2247	18.2684	1.29578	1.28995	D35	Biota from people with obesity
ERR3857783	D35	0.131364		0.135061		0.10786		0.146223		0.106812		0.106005		0.105419		0.0932799		36.9019		18.3122		1.28413		D35	Biota from people with obesity
ERR3857824	D46	0.163382	0.165135	0.155705	0.155644	0.1572	0.161674	0.14837	0.15265	0.173771	0.172281	0.143997	0.147213	0.138652	0.139479	0.157777	0.159424	34.1412	34.3523	6.82694	6.83312	0.797264	0.792503	D46	Biota from people with obesity
ERR3857825	D46	0.166888		0.155582		0.166149		0.156929		0.170792		0.15043		0.140305		0.16107		34.5634		6.83931		0.787742		D46	Biota from people with obesity
ERR3857766	D51	0.18486	0.185253	0.157492	0.160112	0.25947	0.258654	0.177906	0.178145	0.169059	0.168127	0.17522	0.176859	0.157781	0.159918	0.157137	0.154805	34.8355	35.409	7.41771	7.28664	0.610831	0.609585	D51	Biota from people with obesity
ERR3857767	D51	0.185646		0.162733		0.257837		0.178384		0.167194		0.178498		0.162055		0.152474		35.9826		7.15557		0.608338		D51	Biota from people with obesity
ERR3857654	D53	0.173398	0.172145	0.190137	0.193396	0.191769	0.193694	0.20584	0.195441	0.181201	0.183459	0.147215	0.14859	0.163858	0.166906	0.201176	0.20017	25.4482	25.4057	9.89627	9.85796	4.90688	4.91734	D53	Biota from people with obesity
ERR3857655	D53	0.170891		0.196655		0.19562		0.185041		0.185717		0.149965		0.169954		0.199164		25.3632		9.81965		4.92779		D53	Biota from people with obesity
ERR3857881	P25	0.185771	0.18679	0.187113	0.185871	0.176794	0.17912	0.185119	0.187457	0.160036	0.164677	0.178115	0.180321	0.176956	0.178925	0.152737	0.156567	12.7484	12.777	5.88282	5.87844	0.437755	0.442077	P25	Biota from people with obesity
ERR3857882	P25	0.187809		0.18463		0.181446		0.189795		0.169318		0.182527		0.180894		0.160397		12.8056		5.87407		0.4464		P25	Biota from people with obesity
4. Biota from people with obesity and high (>5%) level of Prevotella after Mediterranean diet
		Escherichia coli phylogroups																Genera
Accession ID	Participant code	A	A_mean	B1	B1_mean	B2	B2_mean	C	C_mean	D	D_mean	E	E_mean	F	F_mean	G	G_mean	Bacteroides		Prevotella		Ruminococcus		Participant code	Sample type
ERR3857109	D1	0.107806	0.109199	0.135227	0.133319	0.119307	0.119783	0.125627	0.12369	0.113787	0.114832	0.116573	0.116753	0.102105	0.100352	0.12281	0.124467	10.6594	10.7243	18.1236	18.0154	0.214671	0.206957	D1	8 weeks of Mediterranian diet
ERR3857110	D1	0.110593		0.13141		0.12026		0.121753		0.115877		0.116933		0.0985993		0.126124		10.7892		17.9071		0.199243		D1	8 weeks of Mediterranian diet
ERR3857017	D25	0.164491	0.164613	0.148663	0.14564	0.155397	0.15573	0.142279	0.146878	0.148108	0.147775	0.131404	0.131925	0.144974	0.144404	0.148671	0.148184	12.8278	12.7428	19.4257	19.3767	0.324813	0.331531	D25	8 weeks of Mediterranian diet
ERR3857018	D25	0.164735		0.142616		0.156063		0.151476		0.147443		0.132447		0.143833		0.147698		12.6578		19.3277		0.338249		D25	8 weeks of Mediterranian diet
ERR3857027	D26	0.158168	0.155998	0.158626	0.160204	0.156186	0.154757	0.165559	0.166139	0.137772	0.13534	0.131378	0.129264	0.174996	0.172201	0.138701	0.139132	25.168	24.9948	11.8613	11.857	0.112532	0.10872	D26	8 weeks of Mediterranian diet
ERR3857028	D26	0.153829		0.161783		0.153328		0.166719		0.132907		0.12715		0.169406		0.139564		24.8216		11.8526		0.104908		D26	8 weeks of Mediterranian diet
ERR3857540	D32	0.11259	0.111638	0.121034	0.120814	0.131281	0.127439	0.144528	0.137309	0.123042	0.120721	0.102513	0.102514	0.128471	0.128033	0.0958414	0.0961822	39.2332	38.9544	13.2817	13.3764	1.02199	1.01465	D32	8 weeks of Mediterranian diet
ERR3857541	D32	0.110685		0.120595		0.123597		0.130089		0.118401		0.102515		0.127594		0.0965229		38.6755		13.471		1.0073		D32	8 weeks of Mediterranian diet
ERR3857799	D35	0.132954	0.133228	0.132189	0.130014	0.102371	0.100468	0.135449	0.139111	0.0998796	0.0983861	0.0999771	0.0988521	0.100677	0.0974327	0.0834003	0.0810942	38.2216	37.9994	24.6412	24.6501	0.121623	0.126994	D35	8 weeks of Mediterranian diet
ERR3857800	D35	0.133503		0.127839		0.0985649		0.142774		0.0968925		0.0977271		0.0941881		0.078788		37.7771		24.6589		0.132365		D35	8 weeks of Mediterranian diet
ERR3857774	D36	0.149407	0.152608	0.168972	0.166612	0.157083	0.152449	0.155885	0.154624	0.153441	0.151916	0.14489	0.14614	0.147315	0.145716	0.169547	0.16723	32.2592	32.0321	10.8306	10.834	0.645661	0.646575	D36	8 weeks of Mediterranian diet
ERR3857775	D36	0.155809		0.164252		0.147814		0.153363		0.150391		0.14739		0.144117		0.164912		31.805		10.8375		0.647489		D36	8 weeks of Mediterranian diet
ERR3857418	D4	0.162327	0.162958	0.160239	0.158809	0.157563	0.155801	0.155899	0.152155	0.175668	0.173457	0.154411	0.155417	0.14094	0.140118	0.157434	0.156248	31.0286	31.0613	9.35619	9.30147	2.50642	2.46919	D4	8 weeks of Mediterranian diet
ERR3857419	D4	0.163589		0.157379		0.154038		0.148411		0.171246		0.156423		0.139296		0.155062		31.0941		9.24675		2.43195		D4	8 weeks of Mediterranian diet
ERR3857840	D46	0.174539	0.176374	0.163356	0.165876	0.177611	0.179305	0.162782	0.166693	0.201373	0.198234	0.147375	0.149642	0.145369	0.147667	0.155943	0.160751	32.9543	33.1862	8.30698	8.32948	0.989856	0.992849	D46	8 weeks of Mediterranian diet
ERR3857841	D46	0.178208		0.168395		0.180999		0.170604		0.195095		0.151908		0.149964		0.16556		33.4182		8.35197		0.995842		D46	8 weeks of Mediterranian diet
ERR3857754	D51	0.18334	0.183095	0.167829	0.169202	0.298609	0.295212	0.17269	0.171024	0.169553	0.168862	0.169498	0.170725	0.1543	0.156476	0.162276	0.161005	29.5468	29.9279	5.71839	5.56507	1.32537	1.32757	D51	8 weeks of Mediterranian diet
ERR3857755	D51	0.18285		0.170575		0.291815		0.169359		0.168171		0.171952		0.158652		0.159734		30.309		5.41174		1.32977		D51	8 weeks of Mediterranian diet
ERR3857674	P10	0.129699	0.132986	0.138912	0.144468	0.143396	0.14135	0.141245	0.142377	0.12873	0.125642	0.131298	0.129277	0.131073	0.129865	0.126256	0.12505	38.6243	38.8788	8.90847	8.88277	0.263446	0.260568	P10	8 weeks of Mediterranian diet
ERR3857675	P10	0.136273		0.150024		0.139305		0.143508		0.122554		0.127256		0.128658		0.123845		39.1332		8.85706		0.257689		P10	8 weeks of Mediterranian diet
ERR3857365	P6	0.152544	0.151558	0.162273	0.16185	0.156535	0.156126	0.163861	0.165262	0.146656	0.150693	0.145994	0.143906	0.141109	0.141525	0.158829	0.158747	20.4267	20.4149	6.18903	6.1562	0.837425	0.832754	P6	8 weeks of Mediterranian diet
ERR3857366	P6	0.150571		0.161427		0.155717		0.166663		0.15473		0.141817		0.141941		0.158664		20.4031		6.12338		0.828084		P6	8 weeks of Mediterranian diet
5. Biota from people with obesity and low (<3%) level of Prevotella
		Escherichia coli phylogroups																Genera
Accession ID	Participant code	A	A_mean	B1	B1_mean	B2	B2_mean	C	C_mean	D	D_mean	E	E_mean	F	F_mean	G	G_mean	Bacteroides		Prevotella		Ruminococcus		Participant code	Sample type
ERR3857205	D12	0.159207	0.160436	0.140604	0.142999	0.16469	0.165015	0.145425	0.142405	0.146084	0.147394	0.141156	0.140434	0.130846	0.131468	0.146276	0.147765	22.1602	22.3188	0.758562	0.759748	3.02701	3.05443	D12	Biota from people with obesity
ERR3857206	D12	0.161665		0.145394		0.16534		0.139385		0.148704		0.139713		0.13209		0.149254		22.4774		0.760935		3.08184		D12	Biota from people with obesity
ERR3857215	D16	0.138482	0.140083	0.130638	0.131904	0.13809	0.138498	0.138604	0.137246	0.133069	0.135498	0.124163	0.125742	0.142476	0.144204	0.130372	0.135228	42.3767	42.5961	0.580161	0.584385	0.990838	0.994856	D16	Biota from people with obesity
ERR3857216	D16	0.141684		0.13317		0.138906		0.135888		0.137926		0.127321		0.145932		0.140084		42.8155		0.588609		0.998874		D16	Biota from people with obesity
ERR3857279	D21	0.148481	0.159542	0.158567	0.154303	0.164118	0.162724	0.153553	0.146482	0.146343	0.152576	0.139308	0.136913	0.147377	0.14171	0.14831	0.1481	28.5219	28.7325	1.55763	1.56992	1.49624	1.49442	D21	Biota from people with obesity
ERR3857280	D21	0.170602		0.150039		0.16133		0.139412		0.15881		0.134518		0.136043		0.14789		28.9432		1.58222		1.49261		D21	Biota from people with obesity
ERR3857305	D22	0.164043	0.163458	0.141405	0.141396	0.150426	0.149267	0.135826	0.133829	0.127344	0.128599	0.13514	0.13507	0.122169	0.123916	0.139179	0.14039	33.9387	34.053	0.277682	0.274266	5.76242	5.81058	D22	Biota from people with obesity
ERR3857306	D22	0.162873		0.141386		0.148108		0.131831		0.129853		0.135001		0.125664		0.141602		34.1673		0.270849		5.85873		D22	Biota from people with obesity
ERR3857484	D27	0.124651	0.123299	0.115814	0.115573	0.192951	0.194225	0.111807	0.10983	0.117518	0.117312	0.128441	0.125164	0.110028	0.109035	0.113087	0.113824	58.6104	58.1482	0.915909	0.916968	0.707307	0.707403	D27	Biota from people with obesity
ERR3857485	D27	0.121946		0.115332		0.195499		0.107853		0.117106		0.121887		0.108041		0.114562		57.686		0.918027		0.7075		D27	Biota from people with obesity
ERR3857512	D28	0.138504	0.136689	0.127104	0.126812	0.109699	0.108692	0.111238	0.109267	0.113356	0.111626	0.116265	0.11899	0.115195	0.114675	0.132706	0.128451	68.2484	67.4536	1.17956	1.18867	0.0295017	0.0297611	D28	Biota from people with obesity
ERR3857513	D28	0.134874		0.126521		0.107686		0.107296		0.109897		0.121716		0.114156		0.124195		66.6588		1.19778		0.0300205		D28	Biota from people with obesity
ERR3857100	D3	0.22451	0.221974	0.164275	0.164483	0.172246	0.172212	0.164279	0.162437	0.179785	0.177821	0.146778	0.145741	0.158899	0.159033	0.19164	0.195958	76.8289	76.8657	1.49712	1.48839	0.0174586	0.0178042	D3	Biota from people with obesity
ERR3857101	D3	0.219439		0.164692		0.172177		0.160594		0.175857		0.144704		0.159167		0.200275		76.9024		1.47965		0.0181498		D3	Biota from people with obesity
ERR3857570	D31	0.136145	0.134089	0.134929	0.133663	0.125077	0.125716	0.124593	0.126335	0.130535	0.129629	0.123598	0.123614	0.115991	0.114489	0.114692	0.118595	20.7027	20.6323	0.467637	0.471566	0.386658	0.380018	D31	Biota from people with obesity
ERR3857571	D31	0.132033		0.132396		0.126354		0.128078		0.128722		0.12363		0.112986		0.122498		20.5619		0.475496		0.373378		D31	Biota from people with obesity
ERR3857816	D37	0.133227	0.133964	0.146753	0.14199	0.133713	0.130027	0.131225	0.134331	0.230459	0.229203	0.130561	0.127495	0.123288	0.121767	0.137654	0.130214	27.9726	27.4699	0.341987	0.340376	1.74934	1.70666	D37	Biota from people with obesity
ERR3857817	D37	0.134701		0.137227		0.12634		0.137438		0.227946		0.124429		0.120245		0.122774		26.9673		0.338765		1.66398		D37	Biota from people with obesity
ERR3857795	D38	0.148724	0.148365	0.261201	0.262876	0.126609	0.125208	0.127482	0.126936	0.519975	0.523414	0.131816	0.128422	0.145148	0.141304	0.141004	0.140492	61.274	60.821	0.623533	0.633621	0.427734	0.43277	D38	Biota from people with obesity
ERR3857796	D38	0.148006		0.264551		0.123806		0.12639		0.526852		0.125028		0.13746		0.13998		60.368		0.643709		0.437806		D38	Biota from people with obesity
ERR3857128	D4	0.167267	0.164556	0.223088	0.223122	0.145339	0.143865	0.147214	0.14874	0.150782	0.152651	0.15474	0.154769	0.146187	0.145139	0.156674	0.156869	16.1587	16.1978	0.865	0.86943	2.14977	2.16432	D4	Biota from people with obesity
ERR3857129	D4	0.161845		0.223156		0.142392		0.150265		0.154521		0.154797		0.144092		0.157063		16.2369		0.873861		2.17887		D4	Biota from people with obesity
ERR3857901	D40	0.124744	0.12473	0.11201	0.114589	0.109204	0.111018	0.13473	0.136414	0.116004	0.11588	0.11001	0.110167	0.107879	0.108058	0.1175	0.116855	75.342	75.4341	1.38855	1.38427	0.0401496	0.0395642	D40	Biota from people with obesity
ERR3857902	D40	0.124716		0.117168		0.112831		0.138098		0.115757		0.110323		0.108237		0.11621		75.5261		1.37999		0.0389788		D40	Biota from people with obesity
ERR3857949	D42	0.158246	0.159713	0.17256	0.174035	0.172168	0.172432	0.168142	0.1668	0.167144	0.16441	0.167457	0.165239	0.15915	0.156113	0.170782	0.172293	34.7715	34.6087	1.25941	1.26092	0.442815	0.443379	D42	Biota from people with obesity
ERR3857950	D42	0.161179		0.175509		0.172696		0.165459		0.161675		0.163021		0.153077		0.173804		34.446		1.26243		0.443944		D42	Biota from people with obesity
ERR3857944	D43	0.185684	0.182984	0.180396	0.181458	0.194998	0.195002	0.165609	0.165297	0.183308	0.182988	0.160405	0.161025	0.171402	0.169114	0.181758	0.181484	26.6735	26.6072	2.20945	2.21051	0.76248	0.754058	D43	Biota from people with obesity
ERR3857945	D43	0.180284		0.18252		0.195006		0.164984		0.182669		0.161646		0.166826		0.181209		26.5408		2.21157		0.745635		D43	Biota from people with obesity
ERR3857750	D52	0.14124	0.141524	0.133247	0.134917	0.121157	0.122109	0.112715	0.118146	0.118989	0.120331	0.125667	0.126333	0.119167	0.118589	0.117734	0.120323	44.6298	45.866	0.293864	0.288735	1.55724	1.57936	D52	Biota from people with obesity
ERR3857751	D52	0.141807		0.136587		0.123062		0.123578		0.121672		0.126999		0.118011		0.122913		47.1023		0.283605		1.60147		D52	Biota from people with obesity
ERR3857467	D6	0.127424	0.123739	0.132134	0.133349	0.12603	0.125163	0.12072	0.120991	0.127875	0.12746	0.128267	0.127786	0.114259	0.115011	0.124581	0.123074	33.6908	33.435	0.608847	0.606262	0.428504	0.42167	D6	Biota from people with obesity
ERR3857468	D6	0.120055		0.134564		0.124296		0.121261		0.127045		0.127306		0.115763		0.121567		33.1791		0.603677		0.414836		D6	Biota from people with obesity
ERR3857642	P10	0.129078	0.124876	0.150709	0.149892	0.139764	0.137319	0.145884	0.139508	0.135792	0.132962	0.135411	0.133896	0.149503	0.151527	0.13199	0.131531	46.0771	46.3304	0.677938	0.659677	0.404866	0.397681	P10	Biota from people with obesity
ERR3857643	P10	0.120675		0.149076		0.134874		0.133131		0.130131		0.132381		0.153552		0.131073		46.5837		0.641417		0.390496		P10	Biota from people with obesity
ERR3857586	P11	0.148109	0.148439	0.14585	0.14753	0.149181	0.148527	0.162522	0.164804	0.167323	0.16746	0.145596	0.142737	0.143836	0.146458	0.162237	0.164016	34.2183	34.0615	0.476737	0.484815	1.34367	1.34452	P11	Biota from people with obesity
ERR3857587	P11	0.148769		0.149211		0.147873		0.167085		0.167597		0.139878		0.14908		0.165795		33.9046		0.492894		1.34537		P11	Biota from people with obesity
ERR3857722	P12	0.132672	0.136168	0.123713	0.123203	0.123066	0.125074	0.112649	0.114375	0.123978	0.124119	0.124465	0.124251	0.113071	0.114776	0.120714	0.125978	44.8366	44.812	0.952302	0.949841	2.00271	2.01055	P12	Biota from people with obesity
ERR3857723	P12	0.139664		0.122692		0.127083		0.116101		0.12426		0.124037		0.116481		0.131243		44.7875		0.94738		2.0184		P12	Biota from people with obesity
ERR3857706	P13	0.163137	0.164263	0.150972	0.150787	0.152021	0.151166	0.146104	0.141024	0.144759	0.14355	0.147307	0.147389	0.136337	0.139316	0.154594	0.152009	49.8544	49.8318	1.00519	1.00359	0.524865	0.521984	P13	Biota from people with obesity
ERR3857707	P13	0.165389		0.150603		0.150312		0.135943		0.142342		0.147472		0.142295		0.149425		49.8091		1.00199		0.519103		P13	Biota from people with obesity
ERR3857678	P18	0.159724	0.161387	0.155732	0.154518	0.271319	0.271632	0.149681	0.154367	0.146115	0.147243	0.141736	0.143082	0.128366	0.127286	0.165907	0.170323	46.9215	46.96	1.36523	1.38395	1.66354	1.66465	P18	Biota from people with obesity
ERR3857679	P18	0.163049		0.153304		0.271945		0.159053		0.14837		0.144427		0.126206		0.174738		46.9986		1.40268		1.66575		P18	Biota from people with obesity
ERR3857714	P19	0.114985	0.116353	0.117343	0.117925	0.161718	0.162529	0.121616	0.123907	0.148666	0.14566	0.117476	0.1168	0.118976	0.118105	0.112348	0.116272	55.5038	55.5634	1.12239	1.12624	0.427966	0.432648	P19	Biota from people with obesity
ERR3857715	P19	0.117721		0.118507		0.16334		0.126197		0.142654		0.116124		0.117233		0.120197		55.623		1.13008		0.437331		P19	Biota from people with obesity
ERR3857987	P21	0.131613	0.131979	0.133971	0.134754	0.138024	0.13724	0.145825	0.14386	0.130658	0.131183	0.126027	0.125503	0.12588	0.126202	0.12125	0.121545	46.7118	46.7346	0.556287	0.560814	0.740492	0.73868	P21	Biota from people with obesity
ERR3857988	P21	0.132344		0.135537		0.136456		0.141895		0.131708		0.124979		0.126525		0.121841		46.7574		0.565341		0.736869		P21	Biota from people with obesity
ERR3857981	P22	0.136708	0.136718	0.151227	0.151283	0.147237	0.14588	0.140128	0.138325	0.13459	0.135693	0.136427	0.137333	0.134151	0.134106	0.1402	0.139635	19.228	19.1792	2.19709	2.21295	3.20378	3.36256	P22	Biota from people with obesity
ERR3857982	P22	0.136728		0.151338		0.144524		0.136522		0.136796		0.138238		0.134061		0.13907		19.1303		2.22881		3.52134		P22	Biota from people with obesity
ERR3857895	P26	0.157362	0.162353	0.164441	0.16776	0.203157	0.205031	0.160522	0.161812	0.15035	0.150485	0.148708	0.151093	0.14769	0.149451	0.142281	0.142548	26.6828	26.6496	0.906776	0.897392	3.52134	3.50102	P26	Biota from people with obesity
ERR3857896	P26	0.167343		0.171078		0.206904		0.163101		0.150619		0.153478		0.151211		0.142814		26.6164		0.888007		3.48071		P26	Biota from people with obesity
ERR3857977	P27	0.126324	0.129328	0.136389	0.137798	0.120282	0.121129	0.127193	0.128848	0.115086	0.115922	0.113697	0.114672	0.134684	0.13406	0.127052	0.126663	56.5576	56.6311	0.710798	0.716379	12.5375	12.5216	P27	Biota from people with obesity
ERR3857978	P27	0.132333		0.139207		0.121977		0.130504		0.116758		0.115648		0.133436		0.126274		56.7046		0.721959		12.5058		P27	Biota from people with obesity
ERR3857002	P3	0.144001	0.143416	0.118767	0.117687	0.113495	0.113575	0.112916	0.113842	0.114343	0.113424	0.102545	0.104559	0.112011	0.109491	0.12083	0.119708	68.5453	68.4869	0.411007	0.410955	0.137426	0.138023	P3	Biota from people with obesity
ERR3857003	P3	0.142831		0.116607		0.113655		0.114768		0.112504		0.106573		0.106971		0.118585		68.4286		0.410903		0.138619		P3	Biota from people with obesity
ERR3857907	P30	0.181907	0.183557	0.16473	0.166785	0.174142	0.176261	0.169738	0.170101	0.164112	0.167836	0.160623	0.162673	0.158538	0.158296	0.170237	0.171163	31.5488	31.543	2.10232	2.11378	0.379371	0.377143	P30	Biota from people with obesity
ERR3857908	P30	0.185207		0.168841		0.178379		0.170463		0.17156		0.164724		0.158054		0.172088		31.5373		2.12523		0.374914		P30	Biota from people with obesity
ERR3857390	P4	0.122625	0.124969	0.116074	0.116194	0.116174	0.116369	0.113721	0.116759	0.114416	0.112236	0.113195	0.111719	0.106276	0.105281	0.118848	0.113684	47.9581	47.968	0.301245	0.307928	0.209716	0.208759	P4	Biota from people with obesity
ERR3857391	P4	0.127314		0.116314		0.116564		0.119796		0.110055		0.110243		0.104286		0.108519		47.9779		0.31461		0.207802		P4	Biota from people with obesity
ERR3857380	P6	0.150427	0.150223	0.156241	0.154757	0.148596	0.151089	0.163322	0.16267	0.149778	0.150676	0.140076	0.141359	0.142662	0.144014	0.151519	0.152277	17.5474	17.5316	2.24408	2.23557	1.68882	1.67833	P6	Biota from people with obesity
ERR3857381	P6	0.15002		0.153274		0.153582		0.162018		0.151575		0.142642		0.145366		0.153036		17.5157		2.22706		1.66785		P6	Biota from people with obesity
6. Biota from people with obesity and low (≤3%) level of Prevotella after the Mediterranean diet
		Escherichia coli phylogroups																Genera
Accession ID	Participant code	A	A_mean	B1	B1_mean	B2	B2_mean	C	C_mean	D	D_mean	E	E_mean	F	F_mean	G	G_mean	Bacteroides	Bact_mean	Prevotella	Prev_mean	Ruminococcus	Rumin_mean	Participant code	Sample type
ERR3857155	D12	0.137133	0.138214	0.13899	0.139908	0.135055	0.136477	0.135558	0.138569	0.142947	0.144274	0.12953	0.130588	0.140618	0.14235	0.141132	0.140902	33.4583	33.6469	0.948371	0.958155	12.797	12.8374	D12	8 weeks of Mediterranian diet
ERR3857156	D12	0.139295		0.140825		0.137898		0.14158		0.145601		0.131645		0.144081		0.140672		33.8356		0.967938		12.8777		D12	8 weeks of Mediterranian diet
ERR3857175	D16	0.141055	0.140551	0.139294	0.140332	0.154303	0.156799	0.144764	0.146165	0.140367	0.138427	0.132503	0.133418	0.140342	0.141219	0.142836	0.144912	41.3911	41.623	0.516522	0.510856	0.845266	0.847429	D16	8 weeks of Mediterranian diet
ERR3857176	D16	0.140046		0.14137		0.159294		0.147566		0.136487		0.134332		0.142095		0.146987		41.8549		0.505191		0.849593		D16	8 weeks of Mediterranian diet
ERR3857263	D21	0.148801	0.147085	0.147928	0.149815	0.154891	0.154048	0.16103	0.165947	0.13902	0.136492	0.140332	0.142807	0.143904	0.141589	0.148267	0.147257	32.7796	33.0418	1.66994	1.64487	3.87758	3.90206	D21	8 weeks of Mediterranian diet
ERR3857264	D21	0.145368		0.151703		0.153206		0.170865		0.133964		0.145283		0.139275		0.146248		33.304		1.61979		3.92654		D21	8 weeks of Mediterranian diet
ERR3857290	D22	0.121594	0.123586	0.121344	0.120697	0.114865	0.113645	0.11605	0.122377	0.111567	0.110759	0.110441	0.109825	0.11139	0.110805	0.116328	0.121081	45.2816	45.5139	0.274792	0.267761	8.80262	8.82345	D22	8 weeks of Mediterranian diet
ERR3857291	D22	0.125579		0.120049		0.112425		0.128703		0.109951		0.109208		0.110219		0.125834		45.7461		0.26073		8.84428		D22	8 weeks of Mediterranian diet
ERR3857516	D27	0.145118	0.144212	0.129468	0.125777	0.144144	0.141311	0.127522	0.124546	0.131236	0.127286	0.203986	0.199859	0.122797	0.121032	0.147162	0.139154	34.1563	33.5549	0.512459	0.505799	4.55335	4.48052	D27	8 weeks of Mediterranian diet
ERR3857517	D27	0.143305		0.122086		0.138478		0.12157		0.123335		0.195733		0.119268		0.131146		32.9535		0.49914		4.40769		D27	8 weeks of Mediterranian diet
ERR3857528	D28	0.180893	0.177901	0.159108	0.155977	0.151897	0.150929	0.15712	0.155179	0.154078	0.150447	0.155798	0.153712	0.150096	0.144681	0.154357	0.154552	51.922	51.23	1.33237	1.32929	0.0954271	0.0957419	D28	8 weeks of Mediterranian diet
ERR3857529	D28	0.17491		0.152845		0.14996		0.153237		0.146816		0.151626		0.139267		0.154748		50.538		1.32622		0.0960567		D28	8 weeks of Mediterranian diet
ERR3857095	D3	0.173298	0.172818	0.149874	0.150567	0.162862	0.162694	0.143941	0.145096	0.168596	0.168789	0.145563	0.14257	0.140208	0.139162	0.176032	0.178509	21.8991	21.9307	1.60087	1.6002	0.15847	0.164072	D3	8 weeks of Mediterranian diet
ERR3857096	D3	0.172337		0.15126		0.162526		0.146251		0.168982		0.139577		0.138116		0.180985		21.9622		1.59952		0.169674		D3	8 weeks of Mediterranian diet
ERR3857574	D31	0.154186	0.152827	0.142447	0.141058	0.15371	0.152423	0.144139	0.143102	0.144804	0.146208	0.134159	0.13486	0.138035	0.137454	0.158403	0.158281	38.6284	38.3177	1.9322	1.90875	0.392326	0.388133	D31	8 weeks of Mediterranian diet
ERR3857575	D31	0.151468		0.139669		0.151136		0.142065		0.147613		0.13556		0.136874		0.15816		38.0069		1.88531		0.38394		D31	8 weeks of Mediterranian diet
ERR3857807	D37	0.124739	0.119624	0.111515	0.113842	0.100151	0.100203	0.103572	0.105542	0.106756	0.10535	0.0982423	0.0989492	0.10197	0.0972576	0.106953	0.105168	66.7883	66.3072	0.430467	0.433166	0.658101	0.652888	D37	8 weeks of Mediterranian diet
ERR3857808	D37	0.114509		0.11617		0.100255		0.107512		0.103944		0.099656		0.0925454		0.103384		65.8261		0.435864		0.647675		D37	8 weeks of Mediterranian diet
ERR3857803	D38	0.136533	0.131365	0.132587	0.127095	0.121961	0.12238	0.138616	0.132199	0.125982	0.12454	0.128393	0.126728	0.118852	0.115514	0.113636	0.113218	56.4751	55.8372	0.965016	0.955709	0.579559	0.580045	D38	8 weeks of Mediterranian diet
ERR3857804	D38	0.126196		0.121602		0.122799		0.125782		0.123099		0.125064		0.112176		0.1128		55.1994		0.946402		0.580531		D38	8 weeks of Mediterranian diet
ERR3857947	D40	0.136833	0.136851	0.122654	0.124116	0.121327	0.121421	0.139849	0.141703	0.120174	0.118772	0.115402	0.115794	0.120255	0.11835	0.126966	0.12578	61.5554	61.6436	1.25083	1.24567	0.0960597	0.0957775	D40	8 weeks of Mediterranian diet
ERR3857948	D40	0.136869		0.125577		0.121516		0.143557		0.117371		0.116186		0.116446		0.124594		61.7317		1.24052		0.0954952		D40	8 weeks of Mediterranian diet
ERR3857960	D42	0.167321	0.165265	0.172219	0.172572	0.167798	0.168632	0.17404	0.178134	0.16489	0.165123	0.166725	0.166813	0.160176	0.161264	0.173741	0.173763	29.8971	29.8029	1.2674	1.26781	0.442001	0.445834	D42	8 weeks of Mediterranian diet
ERR3857961	D42	0.163209		0.172924		0.169466		0.182227		0.165355		0.166901		0.162352		0.173785		29.7088		1.26822		0.449666		D42	8 weeks of Mediterranian diet
ERR3857954	D43	0.185208	0.184408	0.177178	0.176954	0.179086	0.178881	0.172284	0.174325	0.173418	0.174011	0.160721	0.161482	0.166601	0.165182	0.185765	0.182511	26.1765	26.0592	1.58291	1.58133	1.33922	1.32631	D43	8 weeks of Mediterranian diet
ERR3857955	D43	0.183607		0.17673		0.178675		0.176365		0.174603		0.162242		0.163763		0.179257		25.942		1.57974		1.31341		D43	8 weeks of Mediterranian diet
ERR3857730	D52	0.112842	0.1131	0.115608	0.115862	0.112808	0.114948	0.11082	0.116266	0.113246	0.110003	0.110555	0.111567	0.110703	0.110455	0.111512	0.113832	61.5006	62.5281	0.340434	0.335184	0.264301	0.261446	D52	8 weeks of Mediterranian diet
ERR3857731	D52	0.113359		0.116116		0.117087		0.121713		0.10676		0.112579		0.110207		0.116153		63.5557		0.329933		0.25859		D52	8 weeks of Mediterranian diet
ERR3857650	D53	0.167701	0.165181	0.16194	0.161936	0.163982	0.162405	0.167094	0.168903	0.155482	0.152662	0.145166	0.147054	0.155051	0.153987	0.169127	0.166371	24.4501	24.5078	2.0975	2.08234	4.41269	4.40503	D53	8 weeks of Mediterranian diet
ERR3857651	D53	0.162662		0.161932		0.160827		0.170712		0.149842		0.148942		0.152924		0.163616		24.5655		2.06719		4.39737		D53	8 weeks of Mediterranian diet
ERR3857442	D6	0.126795	0.125879	0.142182	0.141872	0.131622	0.131381	0.126686	0.129704	0.12263	0.12242	0.129695	0.12963	0.12417	0.127895	0.129681	0.130239	30.0058	29.7897	0.748651	0.740929	2.48267	2.45027	D6	8 weeks of Mediterranian diet
ERR3857443	D6	0.124963		0.141562		0.13114		0.132722		0.122209		0.129565		0.131619		0.130798		29.5736		0.733207		2.41786		D6	8 weeks of Mediterranian diet
ERR3857190	D9	0.166744	0.170293	0.137619	0.137651	0.144967	0.146921	0.14991	0.149348	0.143217	0.143139	0.136555	0.137757	0.134786	0.133451	0.156703	0.155504	30.1469	30.2875	2.52864	2.54139	0.169073	0.175862	D9	8 weeks of Mediterranian diet
ERR3857191	D9	0.173842		0.137682		0.148876		0.148785		0.143061		0.138958		0.132115		0.154304		30.4282		2.55415		0.18265		D9	8 weeks of Mediterranian diet
ERR3857598	P11	0.101935	0.102743	0.112806	0.112818	0.100969	0.101019	0.113728	0.111727	0.0996122	0.0992921	0.112017	0.111699	0.0920017	0.0931373	0.110242	0.112107	49.2451	49.1207	0.799718	0.796083	5.01009	4.98394	P11	8 weeks of Mediterranian diet
ERR3857599	P11	0.10355		0.112831		0.101069		0.109727		0.098972		0.111381		0.0942728		0.113972		48.9963		0.792447		4.95779		P11	8 weeks of Mediterranian diet
ERR3857718	P12	0.14608	0.14709	0.128188	0.12819	0.127309	0.128875	0.117984	0.121061	0.128976	0.13086	0.138805	0.14027	0.118248	0.116322	0.133189	0.139104	48.7266	48.7231	1.16459	1.15631	7.35101	7.37559	P12	8 weeks of Mediterranian diet
ERR3857719	P12	0.1481		0.128193		0.13044		0.124138		0.132744		0.141736		0.114395		0.14502		48.7196		1.14803		7.40018		P12	8 weeks of Mediterranian diet
ERR3857698	P13	0.153204	0.157366	0.143146	0.145964	0.146351	0.14854	0.1541	0.15044	0.145676	0.147046	0.134303	0.137006	0.130867	0.133322	0.14682	0.151617	43.2051	43.2469	0.691602	0.686094	3.64712	3.65451	P13	8 weeks of Mediterranian diet
ERR3857699	P13	0.161529		0.148782		0.150728		0.14678		0.148417		0.13971		0.135778		0.156413		43.2888		0.680586		3.66191		P13	8 weeks of Mediterranian diet
ERR3857690	P18	0.168246	0.169621	0.164978	0.163388	0.184654	0.185091	0.15239	0.161562	0.159322	0.159702	0.151342	0.153499	0.149863	0.150146	0.176273	0.177278	25.655	25.6352	0.90935	0.914623	0.525911	0.520444	P18	8 weeks of Mediterranian diet
ERR3857691	P18	0.170995		0.161798		0.185528		0.170735		0.160081		0.155656		0.150428		0.178284		25.6155		0.919896		0.514977		P18	8 weeks of Mediterranian diet
ERR3857682	P19	0.118231	0.117727	0.118752	0.118189	0.122095	0.121272	0.130588	0.127022	0.132359	0.132962	0.116759	0.118117	0.122707	0.121249	0.119379	0.120135	50.4753	50.526	0.810756	0.818362	0.904448	0.897493	P19	8 weeks of Mediterranian diet
ERR3857683	P19	0.117223		0.117627		0.120449		0.123455		0.133565		0.119476		0.11979		0.120892		50.5767		0.825967		0.890538		P19	8 weeks of Mediterranian diet
ERR3857989	P21	0.130266	0.131971	0.123061	0.12465	0.123968	0.124702	0.136751	0.136952	0.120884	0.122302	0.118697	0.117237	0.125924	0.127451	0.114853	0.115393	58.8722	58.775	0.74849	0.75218	0.334486	0.33894	P21	8 weeks of Mediterranian diet
ERR3857990	P21	0.133675		0.126239		0.125435		0.137154		0.12372		0.115778		0.128977		0.115933		58.6777		0.75587		0.343393		P21	8 weeks of Mediterranian diet
ERR3857883	P22	0.145215	0.148425	0.151375	0.152003	0.153791	0.154042	0.140009	0.141704	0.140224	0.14135	0.134179	0.135241	0.13359	0.132756	0.16091	0.161768	34.2143	34.2048	2.63706	2.64501	0.455164	0.451347	P22	8 weeks of Mediterranian diet
ERR3857884	P22	0.151635		0.152631		0.154293		0.143399		0.142475		0.136303		0.131923		0.162627		34.1954		2.65297		0.44753		P22	8 weeks of Mediterranian diet
ERR3857887	P25	0.173504	0.17261	0.17171	0.173205	0.164412	0.163514	0.176819	0.177214	0.147873	0.148764	0.154477	0.157387	0.164637	0.166816	0.133621	0.137958	22.1641	22.1634	2.42475	2.43283	0.534399	0.536238	P25	8 weeks of Mediterranian diet
ERR3857888	P25	0.171717		0.1747		0.162616		0.17761		0.149656		0.160297		0.168995		0.142295		22.1628		2.44092		0.538078		P25	8 weeks of Mediterranian diet
ERR3857969	P26	0.149027	0.150334	0.153421	0.155271	0.175642	0.178869	0.156506	0.161932	0.131683	0.135225	0.136808	0.139682	0.134347	0.13678	0.145098	0.148028	31.7771	31.8422	0.593219	0.60212	3.00707	3.01734	P26	8 weeks of Mediterranian diet
ERR3857970	P26	0.151642		0.157121		0.182095		0.167358		0.138768		0.142557		0.139213		0.150957		31.9073		0.611021		3.02762		P26	8 weeks of Mediterranian diet
ERR3857975	P27	0.143429	0.148681	0.158802	0.161124	0.15031	0.152312	0.146547	0.149776	0.145739	0.14916	0.147593	0.15204	0.153438	0.15537	0.158073	0.160856	57.4433	57.4562	0.599206	0.606181	1.1538	1.15503	P27	8 weeks of Mediterranian diet
ERR3857976	P27	0.153933		0.163446		0.154314		0.153005		0.152581		0.156488		0.157301		0.163639		57.4692		0.613156		1.15625		P27	8 weeks of Mediterranian diet
ERR3857012	P3	0.136822	0.136962	0.136959	0.139232	0.13433	0.135821	0.145437	0.14013	0.122903	0.124293	0.132257	0.130886	0.13506	0.132155	0.122299	0.123037	41.5592	41.3221	0.327982	0.325008	10.4461	10.4481	P3	8 weeks of Mediterranian diet
ERR3857013	P3	0.137101		0.141504		0.137311		0.134823		0.125682		0.129514		0.129249		0.123775		41.085		0.322034		10.4501		P3	8 weeks of Mediterranian diet
ERR3857905	P30	0.195813	0.198485	0.160734	0.161782	0.174778	0.176218	0.153091	0.156773	0.168248	0.169703	0.154651	0.156256	0.151041	0.153293	0.170447	0.172191	35.0499	35.1418	2.88275	2.90438	5.39789	5.39186	P30	8 weeks of Mediterranian diet
ERR3857906	P30	0.201158		0.16283		0.177657		0.160454		0.171157		0.157861		0.155544		0.173935		35.2338		2.92602		5.38583		P30	8 weeks of Mediterranian diet
ERR3857335	P4	0.135223	0.134705	0.141301	0.141671	0.125826	0.126859	0.127171	0.125482	0.123017	0.120407	0.119426	0.121265	0.111732	0.113554	0.124337	0.125257	39.0363	39.1089	0.599242	0.593978	0.206922	0.211455	P4	8 weeks of Mediterranian diet
ERR3857336	P4	0.134188		0.142041		0.127893		0.123793		0.117796		0.123104		0.115377		0.126177		39.1816		0.588713		0.215989		P4	8 weeks of Mediterranian diet
ERR3857370	P5	0.151577	0.151525	0.147374	0.145857	0.154255	0.15509	0.149475	0.149133	0.141554	0.140898	0.141299	0.143698	0.127787	0.126395	0.151541	0.153556	28.2894	28.3011	1.97482	1.98389	2.8025	2.81288	P5	8 weeks of Mediterranian diet
ERR3857371	P5	0.151474		0.14434		0.155926		0.148791		0.140242		0.146097		0.125004		0.155571		28.3128		1.99295		2.82326		P5	8 weeks of Mediterranian diet
