# Supplementary material for: Phylogroup Homeostasis of Escherichia coli in the Human Gut Reflects the Physiological State of the Host
Source: Microorganisms. 2025 Jul 4;13(7):1584. doi: 10.3390/microorganisms13071584 (PMC12299893; doi:10.3390/microorganisms13071584)
Supplement: Supplementary file 1 [file microorganisms-13-01584-s001.zip › Supplementary Table S3.xlsx]

## Sheet: PRJEB7774
Supplementary Table S3
Intraspecific and interspecific relationships of E. coli phylogroups in the human gut microbiomes of healthy individuals and patients with colorectal diseases
Due to the exceptionally high prevalence of group C bacteria in sample ERR688410, the corresponding value was removed from the correlation analysis in pairs containing this group.
Due to the ehceptionally high prevalence of group D bacteria in sample ERR688448, the corresponding value was removed from the correlation analysis in pairs containing this group
Sample ERR688477 with excess of Prevotella was revoved from itraspecific correlation analysis with this genus
Tables on the sheet
	Intraspecific correlations
1	Microbiomes of healthy individuals
2	Microbiomes of patients with adenoma
3	Microbiomes of patients with carcinoma
	Interspecific correlations
4	Microbiomes of healthy individuals
5	Microbiomes of patients with adenoma
6	Microbiomes of patients with carcinoma
1. Microbiomes of healthy individuals				2. Microbiomes of patients with adenoma				3. Microbiomes of patients with carcinoma				4. Microbiomes of healthy individuals				5. Microbiomes of patients with adenoma				6. Microbiomes of patients with carcinoma
Phylogroup pairs	Pearson correlation coefficient	P- values*		Phylogroup pairs	Pearson correlation coefficient	P- values*		Phylogroup pairs	Pearson correlation coefficient	P- values*		Pairs	Pearson correlation coefficient	P- values*		Pairs	Pearson correlation coefficient	P- values*		Pairs	Pearson correlation coefficient	P- values*
A_B1	0.599609	<0,000001		A_B1	0.89156	<0,000001		A_B1	0.060755	0.344176		A_Bacteroides	-0.214219	0.043308		A_Bacteroides	-0.0634881	Insignificant		A_Bacteroides	0.00430282	Insignificant
A_B2	0.175806	0.161265		A_B2	0.0492932	0.368304		A_B2	-0.0103799	0.472708		B1_Bacteroides	-0.206326	0.049577		B1_Bacteroides	0.0242737	Insignificant		B1_Bacteroides	-0.109918	Insignificant
A_C	0.240996	0.028541		A_C	0.936901	<0,000001		A_C	0.393478	0.003412		B2_Bacteroides	-0.169572	0.088442		B2_Bacteroides	-0.105515	Insignificant		B2_Bacteroides	-0.115782	Insignificant
A_D	0.094339	0.231036		A_D	0.209236	0.074529		A_D	0.151837	0.156889		C_Bacteroides	-0.230123	0.032581		C_Bacteroides	-0.0558358	Insignificant		C_Bacteroides	-0.0868153	Insignificant
A_E	0.556125	1e-06		A_E	0.981073	<0,000001		A_E	0.0898069	0.276411		D_Bacteroides	-0.234952	0.029786		D_Bacteroides	-0.130946	Insignificant		D_Bacteroides	-0.128261	Insignificant
A-F	0.424459	0.000172		A-F	0.263386	0.033734		A-F	0.153918	0.153558		E_Bacteroides	-0.343725	0.002529		E_Bacteroides	-0.0751458	Insignificant		E_Bacteroides	0.0292573	Insignificant
A_G	0.438532	0.000103		A_G	0.250843	0.0410625		A_G	0.175576	0.121578		F_Bacteroides	-0.42846	0.000185		F_Bacteroides	-0.117147	Insignificant		F_Bacteroides	-0.189631	Insignificant
B1_B2	0.268289	0.014078		B1_B2	0.262716	0.0340975		B1_B2	-0.00927577	0.475608		G_Bacteroides	-0.425261	0.000207		G_Bacteroides	-0.117488	Insignificant		G_Bacteroides	-0.17284	Insignificant
B1_C	0.2548	0.021922		B1_C	0.917388	<0,000001		B1_C	0.373352	0.0052995
B1_D	0.109326	0.196849		B1_D	0.382698	0.003325		B1_D	0.117565	0.218247		A_Prevotella	-0.113285	Insignificant		A_Prevotella	-0.0599745	Insignificant		A_Prevotella	-0.0843288	Insignificant
B1_E	0.760237	<0,000001		B1_E	0.917559	<0,000001		B1_E	0.114396	0.224523		B1_Prevotella	-0.120553	Insignificant		B1_Prevotella	-0.0974822	Insignificant		B1_Prevotella	-0.099786	Insignificant
B1_F	0.592015	<0,000001		B1_F	0.396985	0.0023695		B1_F	0.0775116	0.304321		B2_Prevotella	-0.0504151	Insignificant		B2_Prevotella	-0.093293	Insignificant		B2_Prevotella	-0.0701279	Insignificant
B1_G	0.588884	<0,000001		B1_G	0.457824	0.0004705		B1_G	0.179658	0.116099		C_Prevotella	-0.0635502	Insignificant		C_Prevotella	-0.0442295	Insignificant		C_Prevotella	-0.0868417	Insignificant
B2_C	0.123386	0.167667		B2_C	0.203361	0.080536		B2_C	0.632396	1e-06		D_Prevotella	-0.0142006	Insignificant		D_Prevotella	-0.0401098	Insignificant		D_Prevotella	-0.0479043	Insignificant
B2_D	0.0155499	0.451861		B2_D	0.53869	3.25e-05		B2_D	-0.00848741	0.477679		E_Prevotella	-0.0735724	Insignificant		E_Prevotella	-0.0547027	Insignificant		E_Prevotella	-0.0548106	Insignificant
B2_E	0.459774	4.5e-05		B2_E	0.206772	0.077007		B2_E	-0.0129989	0.465836		F_Prevotella	-0.0413826	Insignificant		F_Prevotella	-0.111471	Insignificant		F_Prevotella	-0.108111	Insignificant
B2_F	0.487501	1.5e-05		B2_F	0.615306	1.5e-06		B2_F	0.345416	0.009358		G_Prevotella	-0.0254106	Insignificant		G_Prevotella	-0.0872838	Insignificant		G_Prevotella	-0.097102	Insignificant
B2_G	0.488349	1.4e-05		B2_G	0.916402	<0,000001		B2_G	0.233714	0.058998
C_D	0.0670025	0.300921		C_D	0.491277	0.000169		C_D	0.188827	0.104415		A_Rumibococcus	-0.0361009	Insignificant		A_Rumibococcus	-0.0392629	Insignificant		A_Rumibococcus	-0.174936	Insignificant
C_E	0.438761	0.000161		C_E	0.960226	<0,000001		C_E	0.269387	0.0351155		B1_Rumibococcus	-0.0701514	Insignificant		B1_Rumibococcus	-0.0482018	Insignificant		B1_Rumibococcus	-0.106256	Insignificant
C_F	0.367735	0.001514		C_F	0.404832	0.001955		C_F	0.411187	0.002264		B2_Rumibococcus	-0.0582791	Insignificant		B2_Rumibococcus	-0.0510287	Insignificant		B2_Rumibococcus	-0.0952962	Insignificant
C_G	0.444317	0.000132		C_G	0.471067	0.0003175		C_G	0.427146	0.001535		C_Rumibococcus	0.00213082	Insignificant		C_Rumibococcus	0.0229249	Insignificant		C_Rumibococcus	-0.218615	Insignificant
D_E	0.25422	0.022186		D_E	0.312533	0.014395		D_E	0.224445	0.066863		D_Rumibococcus	-0.0267688	Insignificant		D_Rumibococcus	0.0630453	Insignificant		D_Rumibococcus	-0.0991459	Insignificant
D_F	0.207555	0.051313		D_F	0.556416	1.65e-05		D_F	0.859242	<0,000001		E_Rumibococcus	0.00818249	Insignificant		E_Rumibococcus	-0.0154944	Insignificant		E_Rumibococcus	-0.116188	Insignificant
D_G	0.167661	0.0945175		D_G	0.761335	<0,000001		D_G	0.954797	<0,000001		F_Rumibococcus	-0.0212413	Insignificant		F_Rumibococcus	-0.0484188	Insignificant		F_Rumibococcus	-0.197299	Insignificant
E_F	0.92827	<0,000001		E_F	0.368849	0.004554		E_F	0.304504	0.0198165		G_Rumibococcus	0.0269465	Insignificant		G_Rumibococcus	0.00744986	Insignificant		G_Rumibococcus	-0.141724	Insignificant
E_G	0.918904	<0,000001		E_G	0.408068	0.0018035		E_G	0.288149	0.0260715
F_G	0.993999	<0,000001		F_G	0.707507	<0,000001		F_G	0.915007	<0,000001
P-values were calculated at: http://vassarstats.net/tabs_r.html

## Sheet: PRJEB28097
Supplementary Table S3
Intraspecific and interspecific relationships of E. coli phylogroups in the microbiomes of healthy volunteers subjected to antibiotic treatment and subsequent recovery
Tables on the sheet:
1	Microbiomes of healthy volunteers. Intraspecific relationships
2	Microbiomes of healthy volunteers. Interspecific relationships
3	Antibiotics treated microbiomes. Intraspecific relationships
4	Antibiotic treated microbiomes. Interspecific relationships
5	Spontaneous recovery. Intraspecific relationships
6	Spontaneous recovery. Interspecific relationships
7	Probiotic-assessed recovery. Intraspecific relationships
8	Probiotic-assessed recovery. Interspecific relationships
1. Microbiomes of healthy volunteers Intraspecific relationships				2. Microbiomes of healthy volunteers Interspecific relationships					3. Antibiotics treated microbiomes Intraspecific relationships				4. Antibiotic treated microbiomes Interspecific relationships					5. Spontaneous recovery Intraspecific relationships				6. Spontaneous recovery Interspecific relationships					7. Probiotic-assisted recovery Intraspecific relationships				8. Probiotic-assisted recovery Interspecific relationships
	N = 15				N = 15					N = 12				N = 12					N = 7				N = 7					N = 8				N = 8
Phylogroup pairs	Pearson correlation coefficient	P- values*		Phylogroup/ genera pairs	Pearson correlation coefficient	P- values*			Phylogroup pairs	Pearson correlation coefficient	P- values*		Phylogroup/ genera pairs	Pearson correlation coefficient	P- values*			Phylogroup pairs	Pearson correlation coefficient	P- values*		Phylogroup/ genera pairs	Pearson correlation coefficient	P- values*			Phylogroup pairs	Pearson correlation coefficient	P- values*		Phylogroup/ genera pairs	Pearson correlation coefficient	P- values*
A_B1	0.958954	<0,000001		A_Bacteroides	-0.557862	0.0153495			A_B1	0.251584	0.215115		A_Bacteroides	-0.268271	Insegnificant			A_B1	0.318131	0.243417		A_Bacteroides	-0.906408	0.0024455			A_B1	0.705156	0.0253725		A_Bacteroides	0.460114	0.125657
A_B2	0.339697	0.107718		B1_Bacteroides	-0.575289	0.0124235			A_B2	-0.159902	0.3098		B1_Bacteroides	-0.121095	Insegnificant			A_B2	0.773516	0.0206625		B1_Bacteroides	-0.176095	0.352833			A_B2	0.601965	0.057168		B1_Bacteroides	0.125536	0.383541
A_C	0.826635	7.25e-05		B2_Bacteroides	-0.371612	0.0863105			A_C	0.715826	0.0044215		B2_Bacteroides	0.398879	Insegnificant			A_C	0.481815	0.136792		B2_Bacteroides	-0.538137	0.106373			A_C	0.668737	0.0348975		B2_Bacteroides	0.0156028	0.485375
A_D	0.932277	<0,000001		C_Bacteroides	-0.474035	0.03712			A_D	-0.00784761	0.490345		C_Bacteroides	-0.031444	Insegnificant			A_D	0.747102	0.026808		C_Bacteroides	-0.176796	0.352265			A_D	0.798291	0.008769		C_Bacteroides	0.133159	0.376632
A_E	0.894414	3.5e-06		D_Bacteroides	-0.455565	0.0439555			A_E	0.751459	0.002417		D_Bacteroides	-0.12204	Insegnificant			A_E	0.874117	0.0050395		D_Bacteroides	-0.565431	0.092936			A_E	0.848594	0.007722		D_Bacteroides	0.468852	0.144286
A_F	0.906404	1.5e-06		E_Bacteroides	-0.304926	0.134557			A_F	0.209247	0.256979		E_Bacteroides	0.0195677	Insegnificant			A_F	0.401635	0.185899		E_Bacteroides	-0.844281	0.0084345			A_F	0.79557	0.009109		E_Bacteroides	0.111572	0.396266
A_G	0.864868	1.6e-05		F_Bacteroides	-0.437609	0.0514115			A_G	0.201597	0.264901		F_Bacteroides	-0.0861366	Insegnificant			A_G	0.651547	0.0564285		F_Bacteroides	-0.388419	0.194598			A_G	-0.181204	0.333803		F_Bacteroides	0.136162	0.373918
B1_B2	0.335031	0.111106		G_Bacteroides	-0.443595	0.0488345			B1_B2	0.0412335	0.449379		G_Bacteroides	0.0539698	Insegnificant			B1_B2	0.0808241	0.431618		G_Bacteroides	-0.39193	0.192271			B1_B2	0.654022	0.039264		G_Bacteroides	-0.806396	0.007805
B1_C	0.877514	8.5e-06							B1_C	0.750288	0.0024695							B1_C	0.763917	0.0227945							B1_C	0.768782	0.012896
B1_D	0.931451	<0,000001		A_Prevotella	0.592224	0.027449			B1_D	-0.104027	0.373827		A_Prevotella	-0.269472	Insegnificant			B1_D	0.846129	0.008195		A_Prevotella	0.474512	Insegnificant			B1_D	0.152919	0.358857		A_Prevotella	-0.0613365	Insegnificant
B1_E	0.835323	5.3e-05		B1_Prevotella	0.609561	0.02324			B1_E	0.604046	0.018759		B1_Prevotella	-0.0815723	Insegnificant			B1_E	-0.141815	0.380831		B1_Prevotella	-0.222983	Insegnificant			B1_E	0.77391	0.0121075		B1_Prevotella	0.0681405	Insegnificant
B1_F	0.880087	7.5e-06		B2_Prevotella	0.297059	0.187511			B1_F	0.118693	0.35666		B2_Prevotella	-0.177201	Insegnificant			B1_F	0.822315	0.011585		B2_Prevotella	0.534464	Insegnificant			B1_F	0.955536	0.0001065		B2_Prevotella	0.480831	Insegnificant
B1_G	0.907991	1.5e-06		C_Prevotella	0.340502	0.152765			B1_G	0.921537	1.05e-05		C_Prevotella	-0.0565247	Insegnificant			B1_G	0.0893268	0.424479		C_Prevotella	-0.0198808	Insegnificant			B1_G	-0.116818	0.391476		C_Prevotella	0.44825	Insegnificant
B2_C	0.236445	0.1981		D_Prevotella	0.52397	0.0490225			B2_C	-0.0387727	0.452387		D_Prevotella	-0.207409	Insegnificant			B2_C	0.539464	0.105701		D_Prevotella	0.0939154	Insegnificant			B2_C	0.964028	5.65e-05		D_Prevotella	-0.128816	Insegnificant
B2_D	0.196157	0.241758		E_Prevotella	0.277146	0.204664			B2_D	0.0322863	0.460328		E_Prevotella	-0.0401025	Insegnificant			B2_D	0.490411	0.131922		E_Prevotella	0.657047	Insegnificant			B2_D	0.279183	0.251548		E_Prevotella	0.178904	Insegnificant
B2_E	0.115372	0.341108		F_Prevotella	0.515446	0.052319			B2_E	-0.0757611	0.407488		F_Prevotella	-0.188203	Insegnificant			B2_E	0.748604	0.026435		F_Prevotella	-0.435513	Insegnificant			B2_E	0.913684	0.0007525		F_Prevotella	0.0279224	Insegnificant
B2_F	0.298676	0.139773		G_Prevotella	0.482447	0.066427			B2_F	0.0206937	0.474552		G_Prevotella	0.0662599	Insegnificant			B2_F	-0.0110312	0.490637		G_Prevotella	0.573035	Insegnificant			B2_F	0.715381	0.0230185		G_Prevotella	-0.227702	Insegnificant
B2_G	0.250982	0.183453							B2_G	0.0193056	0.476257							B2_G	0.971538	0.000129							B2_G	-0.00965332	0.490951
C_D	0.834663	5.45e-05		A_Rumibococcus	-0.346986	Insignificant			C_D	-0.0188809	0.476778		A_Rumibococcus	0.0843661	0.397169			C_D	0.854697	0.007136		A_Rumibococcus	-0.213314	Insegnificant			C_D	0.275494	0.254495		A_Rumibococcus	-0.0613365	Insegnificant
C_E	0.744527	0.0007265		B1_Rumibococcus	-0.326572	Insignificant			C_E	0.964145	<0,000001		B1_Rumibococcus	0.935005	4e-06			C_E	0.183839	0.346577		B1_Rumibococcus	-0.256726	Insegnificant			C_E	0.911434	0.0008115		B1_Rumibococcus	0.0681405	Insegnificant
C_F	0.894549	3.5e-06		B2_Rumibococcus	0.0357792	Insignificant			C_F	0.277912	0.190894		B2_Rumibococcus	-0.0260562	0.467967			C_F	0.624726	0.0668185		B2_Rumibococcus	-0.287636	Insegnificant			C_F	0.794878	0.0091965		B2_Rumibococcus	0.480831	Insegnificant
C_G	0.902108	2e-06		C_Rumibococcus	-0.366954	Insignificant			C_G	0.737543	0.0030935		C_Rumibococcus	0.649023	0.011199			C_G	0.582226	0.085105		C_Rumibococcus	-0.524242	Insegnificant			C_G	-0.0678942	0.435162		C_Rumibococcus	0.44825	Insegnificant
D_E	0.839083	4.6e-05		D_Rumibococcus	-0.246068	Insignificant			D_E	0.0989042	0.379875		D_Rumibococcus	-0.0681665	0.416641			D_E	0.392974	0.191581		D_Rumibococcus	-0.382732	Insegnificant			D_E	0.53388	0.0864615		D_Rumibococcus	-0.128816	Insegnificant
D_F	0.900704	2.5e-06		E_Rumibococcus	-0.181047	Insignificant			D_F	0.949854	1e-06		E_Rumibococcus	0.531471	0.03768			D_F	0.795065	0.0162945		E_Rumibococcus	-0.0930021	Insegnificant			D_F	0.287069	0.245293		E_Rumibococcus	0.178904	Insegnificant
D_G	0.906082	1.5e-06		F_Rumibococcus	-0.347889	Insignificant			D_G	0.127302	0.346695		F_Rumibococcus	0.130386	0.343145			D_G	0.44426	0.158985		F_Rumibococcus	-0.170133	Insegnificant			D_G	-0.0946348	0.411808		F_Rumibococcus	0.0279224	Insegnificant
E_F	0.80313	0.0001555		G_Rumibococcus	-0.196302	Insignificant			E_F	0.385276	0.108082		G_Rumibococcus	0.635894	0.013121			E_F	0.0393359	0.466637		G_Rumibococcus	-0.258562	Insegnificant			E_F	0.856006	0.0033405		G_Rumibococcus	-0.227702	Insegnificant
E_G	0.790857	0.0002235							E_G	0.649406	0.0111465							E_G	0.64588	0.0585485							E_G	0.0209602	0.480355
F_G	0.912948	1e-06							F_G	0.362388	0.123506							F_G	-0.0852176	0.427928							F_G	-0.0116871	0.489044
P-values were calculated at: http://vassarstats.net/tabs_r.html

## Sheet: PRJEB33500
Supplementary Table S3
Intraspecific and interspecific relationships of E. coli phylogroups in the microbiomes of overweight and obese individuals before and after the Mediterranean diet
Due to the exceptionally high prevalence of group D bacteria in paired samples of ERR3857254, their mean value was not taken into account in the interspecies correlation analysis.
Tables on the sheet:
1	Microbiomes of overweight people: intraspecific relationships before dietary restriction
2	Microbiomes of overweight people: interspecific relationships before dietary restriction
3	Microbiomes of overweight people: intraspecific relationships after 8 weeks of Mediterranean diet
4	Microbiomes of overweight people: interspecific relationships after 8 weeks of Mediterranean diet
5	Interspecific relationships in the biota of obese humans with high levels of Prevotella (>5%) before dieting
6	Interspecific relationships in the biota of obesy humans with high level of Prevotella (>5 %) after 8 weeks of diet
7	Interspecific relationships in the biota of obesy humans with low level of Prevotella (<3%) before dieting
8	Interspecific relationships in the biota of obesy humans with low level of Prevotella (<3%) after 8 weeks of Mediterranean diet
1. Microbiomes of overweight people: intraspecific relationships before dietary restriction				2. Microbiomes of overweight people: interspecific relationships before dietary restriction				3. Microbiomes of overweight people: intraspecific relationships after 8 weeks of Mediterranean diet				4. Microbiomes of overweight people: interspecific relationships after 8 weeks of Mediterranean diet
	N = 43				N = 43				N = 43				N = 43
Phylogroup pairs	Pearson correlation coefficient	P- values*		Phylogroup_ genera pairs	Pearson correlation coefficient	P- values*		Phylogroup pairs	Pearson correlation coefficient	P- values*		Phylogroup_ genera pairs	Pearson correlation coefficient	P- values*
A_B1	0.390418	0.004822		A_Bacteroides	-0.193439	0.106958		A_B1	0.770969	<0,000001		A_Bacteroides	-0.390375	0.0048265
A_B2	0.535202	0.0001085		B1_Bacteroides	-0.277727	0.0356805		A_B2	0.714972	<0,000001		B1_Bacteroides	-0.593825	1.35e-05
A_C	0.702906	<0,000001		B2_Bacteroides	-0.244467	0.057063		A_C	0.718522	<0,000001		B2_Bacteroides	-0.450637	0.0012125
A_D	0.126521	0.209412		C_Bacteroides	-0.47574	0.0006315		A_D	0.818533	<0,000001		C_Bacteroides	-0.54104	9e-05
A_E	0.670336	<0,000001		D_Bacteroides	-0.237159	0.0628515		A_E	0.677594	5e-07		D_Bacteroides	-0.45926	0.0009745
A_F	0.664294	<0,000001		E_Bacteroides	-0.488867	0.00044		A_F	0.748172	<0,000001		E_Bacteroides	-0.416258	0.0027485
A_G	0.795559	<,000001		F_Bacteroides	-0.446129	0.0013565		A_G	0.796957	<0,000001		F_Bacteroides	-0.458928	0.000983
B1_B2	0.261872	0.044909		G_Bacteroides	-0.21534	0.0827515		B1_B2	0.745899	<0,000001		G_Bacteroides	-0.480417	0.000556
B1_C	0.490988	0.0004145						B1_C	0.90099	<0,000001
B1_D	0.123509	0.215036		A_Prevotella	0.119893	0.2219		B1_D	0.820836	<0,000001		A_Prevotella	-0.0572662	Insignificant
B1_E	0.586355	1.8e-05		B1_Prevotella	0.00849982	0.47843		B1_E	0.68978	<0,000001		B1_Prevotella	0.0560769	Insignificant
B1_F	0.621171	4.5e-06		B2_Prevotella	0.119859	0.221965		B1_F	0.86957	<0,000001		B2_Prevotella	-0.0483867	Insignificant
B1_G	0.545696	7.7e-05		C_Prevotella	0.311513	0.021004		B1_G	0.79746	<0,000001		C_Prevotella	0.0778768	Insignificant
B2_C	0.587226	1.75e-05		D_Prevotella	0.463712	0.0008685		B2_C	0.725405	<0,000001		D_Prevotella	-0.0603893	Insignificant
B2_D	0.131033	0.201144		E_Prevotella	0.00462872	0.48825		B2_D	0.744972	<0,000001		E_Prevotella	-0.23254	Insignificant
B2_E	0.688981	<0,000001		F_Prevotella	0.106739	0.247853		B2_E	0.683155	<0,000001		F_Prevotella	-0.0681683	Insignificant
B2_F	0.51967	0.0001775		G_Prevotella	0.000101584	0.499742		B2_F	0.715124	<0,000001		G_Prevotella	-0.246141	Insignificant
B2_G	0.620834	4.5e-06						B2_G	0.691234	<0,000001
C_D	0.0279099	0.429495		A_Rumibococcus	-0.131394	Insignificant		C_D	0.755149	<0,000001		A_Rumibococcus	-0.121389	Insignificant
C_E	0.789248	<0,000001		B1_Rumibococcus	0.0380847	Insignificant		C_E	0.607879	7.5e-06		B1_Rumibococcus	-0.151738	Insignificant
C_F	0.821021	<0,000001		B2_Rumibococcus	-0.0518208	Insignificant		C_F	0.878903	<0,000001		B2_Rumibococcus	-0.104235	Insignificant
C_G	0.754356	<0,000001		C_Rumibococcus	0.00362673	Insignificant		C_G	0.673911	5e-07		C_Rumibococcus	-0.167126	Insignificant
D_E	0.0256744	0.435092		D_Rumibococcus	-0.109199	Insignificant		D_E	0.712749	<0,000001		D_Rumibococcus	-0.088637	Insignificant
D_F	0.169008	0.139312		E_Rumibococcus	-0.0843088	Insignificant		D_F	0.792689	<0,000001		E_Rumibococcus	0.0497345	Insignificant
D_G	0.0749197	0.316512		F_Rumibococcus	0.0429	Insignificant		D_G	0.862306	<0,000001		F_Rumibococcus	-0.0786994	Insignificant
E_F	0.827513	<0,000001		G_Rumibococcus	-0.0281	Insignificant		E_F	0.653852	1e-06		G_Rumibococcus	-0.051483	Insignificant
E_G	0.769462	<0,000001						E_G	0.74894	<0,000001
F_G	0.753281	<0,000001						F_G	0.743927	<0,000001
5. Interspecies relationships in the biota of obese humans with high levels of Prevotella (>5%) before dieting				6. Interspecific relationships in the biota of obesy humans with high level of Prevotella (>5 %) after 8 weeks of diet				7. Interspecific relationships in the biota of obesy humans with low level of Prevotella (<3%) before dieting				8. Interspecific relationships in the biota of obesy people with a low level of Prevotella (<3%) after dieting
	N = 8				N = 11				N = 30				N = 31
Phylogroup_ genera pairs	Pearson correlation coefficient	P- values*		Phylogroup_ genera pairs	Pearson correlation coefficient	P- values*		Phylogroup_ genera pairs	Pearson correlation coefficient	P- values*		Phylogroup_ genera pairs	Pearson correlation coefficient	P- values*
A_Bacteroides	-0.614406	Insignificant		A_Bacteroides	-0.0272952	Insignificant		A_Bacteroides	-0.10011	0.299322		A_Bacteroides	-0.604095	8e-05
B1_Bacteroides	-0.348608	Insignificant		B1_Bacteroides	-0.0805598	Insignificant		B1_Bacteroides	-0.246129	0.094912		B1_Bacteroides	-0.686925	1e-05
B2_Bacteroides	-0.278104	Insignificant		B2_Bacteroides	-0.00530396	Insignificant		B2_Bacteroides	-0.207757	0.135306		B2_Bacteroides	-0.734477	1.5e-06
C_Bacteroides	-0.447755	Insignificant		C_Bacteroides	0.10381	Insignificant		C_Bacteroides	-0.410134	0.0121925		C_Bacteroides	-0.632235	6.8e-05
D_Bacteroides	-0.25727	Insignificant		D_Bacteroides	-0.0132984	Insignificant		D_Bacteroides	0.0568079	0.382787		D_Bacteroides	-0.641187	5.1e-05
E_Bacteroides	-0.492125	Insignificant		E_Bacteroides	-0.0967916	Insignificant		E_Bacteroides	-0.536557	0.001119		E_Bacteroides	-0.595764	0.000203
F_Bacteroides	-0.414892	Insignificant		F_Bacteroides	-0.0239855	Insignificant		F_Bacteroides	-0.323853	0.040419		F_Bacteroides	-0.611088	0.0001305
G_Bacteroides	-0.215775	Insignificant		G_Bacteroides	-0.322463	Insignificant		G_Bacteroides	-0.217956	0.123627		G_Bacteroides	-0.687781	9.5e-06
A_Prevotella	-0.610384	0.054		A_Prevotella	-0.482163	0.0665575		A_Prevotella	0.416221	0.011075		A_Prevotella	0.672128	1.75e-05
B1_Prevotella	-0.70908	0.0245		B1_Prevotella	-0.706361	0.007555		B1_Prevotella	0.202379	0.141742		B1_Prevotella	0.507278	0.0017915
B2_Prevotella	-0.529094	0.0888		B2_Prevotella	-0.631604	0.01856		B2_Prevotella	0.418741	0.0106375		B2_Prevotella	0.50569	0.0018535
C_Prevotella	-0.598238	0.0586		C_Prevotella	-0.687103	0.009748		C_Prevotella	0.531397	0.0012565		C_Prevotella	0.5301	0.00108
D_Prevotella	-0.833041	0.0051		D_Prevotella	-0.682235	0.010367		D_Prevotella	-0.0151214	0.468394		D_Prevotella	0.57725	0.000337
E_Prevotella	-0.837657	0.0099		E_Prevotella	-0.768674	0.002851		E_Prevotella	0.499861	0.002457		E_Prevotella	0.33821	0.031375
F_Prevotella	-0.706107	0.0251		F_Prevotella	-0.654324	0.0144685		F_Prevotella	0.483981	0.0033655		F_Prevotella	0.48573	0.002802
G_Prevotella	-0.616603	0.0517		G_Prevotella	-0.692205	0.009128		G_Prevotella	0.542956	0.0009665		G_Prevotella	0.567805	0.0004315
A_Rumibococcus	0.212639	0.306578		A_Rumibococcus	0.401415	0.110542		A_Rumibococcus	-0.0542034	Insignificant		A_Rumibococcus	-0.144786	Insignificant
B1_Rumibococcus	0.625599	0.048561		B1_Rumibococcus	0.349571	0.14599		B1_Rumibococcus	-0.0112353	Insignificant		B1_Rumibococcus	-0.147222	Insignificant
B2_Rumibococcus	0.156457	0.355698		B2_Rumibococcus	0.397809	0.112825		B2_Rumibococcus	-0.0192178	Insignificant		B2_Rumibococcus	-0.149393	Insignificant
C_Rumibococcus	0.631789	0.0464385		C_Rumibococcus	0.312206	0.174972		C_Rumibococcus	-0.012901	Insignificant		C_Rumibococcus	-0.168446	Insignificant
D_Rumibococcus	-0.180154	0.127627		D_Rumibococcus	0.631485	0.0185835		D_Rumibococcus	-0.131378	Insignificant		D_Rumibococcus	-0.143322	Insignificant
E_Rumibococcus	0.0363931	0.465911		E_Rumibococcus	0.583424	0.029772		E_Rumibococcus	-0.0706001	Insignificant		E_Rumibococcus	-0.0203768	Insignificant
F_Rumibococcus	0.226249	0.295019		F_Rumibococcus	0.247768	0.231299		F_Rumibococcus	0.0427388	Insignificant		F_Rumibococcus	-0.0934664	Insignificant
G_Rumibococcus	0.624524	0.048935		G_Rumibococcus	0.409371	0.105601		G_Rumibococcus	-0.0616679	Insignificant		G_Rumibococcus	-0.138923	Insignificant
P-values were calculated at: http://vassarstats.net/tabs_r.html
